# Supplementary material for: The Emergence of a Multidrug-Resistant and Pathogenic ST42 Lineage of Staphylococcus haemolyticus from a Hospital in China
Source: Microbiol Spectr. 2022 May 17;10(3):e02342-21. doi: 10.1128/spectrum.02342-21 (PMC9241665; doi:10.1128/spectrum.02342-21)
Supplement: SUPPLEMENTAL FILE 2 — Table S3. Download spectrum.02342-21-s002.xlsx, XLSX file, 0.1 MB [file spectrum.02342-21-s002.xlsx]

## Sheet: prokaryotes
Table S3: The information about 336 public S. haemolyticus strains.
#Organism Name	Organism Groups	Strain	BioSample	BioProject	Assembly	Level	Size(Mb)	GC%	Replicons	WGS	Scaffolds	CDS	Release Date	GenBank FTP	RefSeq FTP	isolation source	host
Staphylococcus haemolyticus	Bacteria;Terrabacteria group;Firmicutes	SH_36	SAMEA5568783	PRJEB32204	GCA_903970105.1	Contig	2.41854	32.6	/	CAJCHK01	95	2256	2020-07-10T00:00:00Z	ftp://ftp.ncbi.nlm.nih.gov/genomes/all/GCA/903/970/105/GCA_903970105.1_58-08	ftp://ftp.ncbi.nlm.nih.gov/genomes/all/GCF/903/970/105/GCF_903970105.1_58-08	Groin	Homo sapiens
Staphylococcus haemolyticus	Bacteria;Terrabacteria group;Firmicutes	SH_48	SAMEA5568793	PRJEB32204	GCA_903970095.1	Contig	2.47841	32.7		CAJCHJ01	113	2305	2020-07-10T00:00:00Z	ftp://ftp.ncbi.nlm.nih.gov/genomes/all/GCA/903/970/095/GCA_903970095.1_58-63	ftp://ftp.ncbi.nlm.nih.gov/genomes/all/GCF/903/970/095/GCF_903970095.1_58-63	/	Homo sapiens
Staphylococcus haemolyticus	Bacteria;Terrabacteria group;Firmicutes	SH_44	SAMEA5568789	PRJEB32204	GCA_903970085.1	Contig	2.48292	32.8	/	CAJCGY01	145	2331	2020-07-10T00:00:00Z	ftp://ftp.ncbi.nlm.nih.gov/genomes/all/GCA/903/970/085/GCA_903970085.1_58-56	ftp://ftp.ncbi.nlm.nih.gov/genomes/all/GCF/903/970/085/GCF_903970085.1_58-56	Armpit	Homo sapiens
Staphylococcus haemolyticus	Bacteria;Terrabacteria group;Firmicutes	SH_42	SAMEA5568788	PRJEB32204	GCA_903970075.1	Contig	2.52444	32.8	/	CAJCHC01	99	2383	2020-07-10T00:00:00Z	ftp://ftp.ncbi.nlm.nih.gov/genomes/all/GCA/903/970/075/GCA_903970075.1_58-39	ftp://ftp.ncbi.nlm.nih.gov/genomes/all/GCF/903/970/075/GCF_903970075.1_58-39	Hamstring	Homo sapiens
Staphylococcus haemolyticus	Bacteria;Terrabacteria group;Firmicutes	SH_40	SAMEA5568786	PRJEB32204	GCA_903970065.1	Contig	2.59703	33	/	CAJCHA01	227	2468	2020-07-10T00:00:00Z	ftp://ftp.ncbi.nlm.nih.gov/genomes/all/GCA/903/970/065/GCA_903970065.1_58-28	ftp://ftp.ncbi.nlm.nih.gov/genomes/all/GCF/903/970/065/GCF_903970065.1_58-28	Groin	Homo sapiens
Staphylococcus haemolyticus	Bacteria;Terrabacteria group;Firmicutes	SH_45	SAMEA5568790	PRJEB32204	GCA_903970055.1	Contig	2.62933	32.7	/	CAJCHD01	378	2498	2020-07-10T00:00:00Z	ftp://ftp.ncbi.nlm.nih.gov/genomes/all/GCA/903/970/055/GCA_903970055.1_58-57	ftp://ftp.ncbi.nlm.nih.gov/genomes/all/GCF/903/970/055/GCF_903970055.1_58-57	Groin	Homo sapiens
Staphylococcus haemolyticus	Bacteria;Terrabacteria group;Firmicutes	SH_38	SAMEA5568785	PRJEB32204	GCA_903970045.1	Contig	2.39613	32.7	/	CAJCHG01	70	2228	2020-07-10T00:00:00Z	ftp://ftp.ncbi.nlm.nih.gov/genomes/all/GCA/903/970/045/GCA_903970045.1_58-21	ftp://ftp.ncbi.nlm.nih.gov/genomes/all/GCF/903/970/045/GCF_903970045.1_58-21	Groin	Homo sapiens
Staphylococcus haemolyticus	Bacteria;Terrabacteria group;Firmicutes	SH_35	SAMEA5568782	PRJEB32204	GCA_903970035.1	Contig	2.5498	32.9	/	CAJCHI01	133	2413	2020-07-10T00:00:00Z	ftp://ftp.ncbi.nlm.nih.gov/genomes/all/GCA/903/970/035/GCA_903970035.1_58-05	ftp://ftp.ncbi.nlm.nih.gov/genomes/all/GCF/903/970/035/GCF_903970035.1_58-05	Armpit	Homo sapiens
Staphylococcus haemolyticus	Bacteria;Terrabacteria group;Firmicutes	SH_34	SAMEA5568781	PRJEB32204	GCA_903970025.1	Contig	2.47714	32.7	/	CAJCHH01	167	2351	2020-07-10T00:00:00Z	ftp://ftp.ncbi.nlm.nih.gov/genomes/all/GCA/903/970/025/GCA_903970025.1_58-04	ftp://ftp.ncbi.nlm.nih.gov/genomes/all/GCF/903/970/025/GCF_903970025.1_58-04	Armpit	Homo sapiens
Staphylococcus haemolyticus	Bacteria;Terrabacteria group;Firmicutes	SH_41	SAMEA5568787	PRJEB32204	GCA_903970015.1	Contig	2.42336	32.7	/	CAJCHF01	143	2264	2020-07-10T00:00:00Z	ftp://ftp.ncbi.nlm.nih.gov/genomes/all/GCA/903/970/015/GCA_903970015.1_58-37	ftp://ftp.ncbi.nlm.nih.gov/genomes/all/GCF/903/970/015/GCF_903970015.1_58-37	Groin	Homo sapiens
Staphylococcus haemolyticus	Bacteria;Terrabacteria group;Firmicutes	SH_37	SAMEA5568784	PRJEB32204	GCA_903970005.1	Contig	2.38413	32.8	/	CAJCHB01	84	2235	2020-07-10T00:00:00Z	ftp://ftp.ncbi.nlm.nih.gov/genomes/all/GCA/903/970/005/GCA_903970005.1_58-20	ftp://ftp.ncbi.nlm.nih.gov/genomes/all/GCF/903/970/005/GCF_903970005.1_58-20	/	/
Staphylococcus haemolyticus	Bacteria;Terrabacteria group;Firmicutes	SH_47	SAMEA5568792	PRJEB32204	GCA_903969995.1	Contig	2.41496	32.8	/	CAJCGZ01	97	2231	2020-07-10T00:00:00Z	ftp://ftp.ncbi.nlm.nih.gov/genomes/all/GCA/903/969/995/GCA_903969995.1_58-62	ftp://ftp.ncbi.nlm.nih.gov/genomes/all/GCF/903/969/995/GCF_903969995.1_58-62	/	Homo sapiens
Staphylococcus haemolyticus	Bacteria;Terrabacteria group;Firmicutes	SH_46	SAMEA5568791	PRJEB32204	GCA_903969985.1	Contig	2.62625	32.6	/	CAJCHE01	213	2479	2020-07-10T00:00:00Z	ftp://ftp.ncbi.nlm.nih.gov/genomes/all/GCA/903/969/985/GCA_903969985.1_58-61	ftp://ftp.ncbi.nlm.nih.gov/genomes/all/GCF/903/969/985/GCF_903969985.1_58-61	/	Homo sapiens
Staphylococcus haemolyticus	Bacteria;Terrabacteria group;Firmicutes	SH_30	SAMEA5568778	PRJEB32204	GCA_903969965.1	Contig	2.44434	32.8	/	CAJCGV01	137	2301	2020-07-10T00:00:00Z	ftp://ftp.ncbi.nlm.nih.gov/genomes/all/GCA/903/969/965/GCA_903969965.1_57-65	ftp://ftp.ncbi.nlm.nih.gov/genomes/all/GCF/903/969/965/GCF_903969965.1_57-65	Groin	Homo sapiens
Staphylococcus haemolyticus	Bacteria;Terrabacteria group;Firmicutes	SH_33	SAMEA5568780	PRJEB32204	GCA_903969955.1	Contig	2.5332	33.1	/	CAJCGW01	247	2338	2020-07-10T00:00:00Z	ftp://ftp.ncbi.nlm.nih.gov/genomes/all/GCA/903/969/955/GCA_903969955.1_58-02	ftp://ftp.ncbi.nlm.nih.gov/genomes/all/GCF/903/969/955/GCF_903969955.1_58-02	Hamstring	Homo sapiens
Staphylococcus haemolyticus	Bacteria;Terrabacteria group;Firmicutes	SH_27	SAMEA5568775	PRJEB32204	GCA_903969945.1	Contig	2.4525	32.9	/	CAJCGU01	136	2339	2020-07-10T00:00:00Z	ftp://ftp.ncbi.nlm.nih.gov/genomes/all/GCA/903/969/945/GCA_903969945.1_57-57	ftp://ftp.ncbi.nlm.nih.gov/genomes/all/GCF/903/969/945/GCF_903969945.1_57-57	Groin	Homo sapiens
Staphylococcus haemolyticus	Bacteria;Terrabacteria group;Firmicutes	SH_28	SAMEA5568776	PRJEB32204	GCA_903969915.1	Contig	2.41351	32.7	/	CAJCGS01	123	2269	2020-07-10T00:00:00Z	ftp://ftp.ncbi.nlm.nih.gov/genomes/all/GCA/903/969/915/GCA_903969915.1_57-60	ftp://ftp.ncbi.nlm.nih.gov/genomes/all/GCF/903/969/915/GCF_903969915.1_57-60	Groin	Homo sapiens
Staphylococcus haemolyticus	Bacteria;Terrabacteria group;Firmicutes	SH_29	SAMEA5568777	PRJEB32204	GCA_903969905.1	Contig	2.67061	32.7	/	CAJCGT01	404	2599	2020-07-10T00:00:00Z	ftp://ftp.ncbi.nlm.nih.gov/genomes/all/GCA/903/969/905/GCA_903969905.1_57-61	ftp://ftp.ncbi.nlm.nih.gov/genomes/all/GCF/903/969/905/GCF_903969905.1_57-61	Groin	Homo sapiens
Staphylococcus haemolyticus	Bacteria;Terrabacteria group;Firmicutes	SH_23	SAMEA5568772	PRJEB32204	GCA_903969895.1	Contig	2.51505	32.8	/	CAJCGL01	111	2358	2020-07-10T00:00:00Z	ftp://ftp.ncbi.nlm.nih.gov/genomes/all/GCA/903/969/895/GCA_903969895.1_57-47	ftp://ftp.ncbi.nlm.nih.gov/genomes/all/GCF/903/969/895/GCF_903969895.1_57-47	Groin	Homo sapiens
Staphylococcus haemolyticus	Bacteria;Terrabacteria group;Firmicutes	SH_15	SAMEA5568765	PRJEB32204	GCA_903969885.1	Contig	2.52112	32.8	/	CAJCGO01	132	2392	2020-07-10T00:00:00Z	ftp://ftp.ncbi.nlm.nih.gov/genomes/all/GCA/903/969/885/GCA_903969885.1_57-31	ftp://ftp.ncbi.nlm.nih.gov/genomes/all/GCF/903/969/885/GCF_903969885.1_57-31	Groin	Homo sapiens
Staphylococcus haemolyticus	Bacteria;Terrabacteria group;Firmicutes	SH_17	SAMEA5568767	PRJEB32204	GCA_903969875.1	Contig	2.60279	32.8	/	CAJCGM01	191	2497	2020-07-10T00:00:00Z	ftp://ftp.ncbi.nlm.nih.gov/genomes/all/GCA/903/969/875/GCA_903969875.1_57-33	ftp://ftp.ncbi.nlm.nih.gov/genomes/all/GCF/903/969/875/GCF_903969875.1_57-33	Groin	Homo sapiens
Staphylococcus haemolyticus	Bacteria;Terrabacteria group;Firmicutes	SH_25	SAMEA5568773	PRJEB32204	GCA_903969865.1	Contig	2.44705	32.8	/	CAJCGJ01	135	2331	2020-07-10T00:00:00Z	ftp://ftp.ncbi.nlm.nih.gov/genomes/all/GCA/903/969/865/GCA_903969865.1_57-54	ftp://ftp.ncbi.nlm.nih.gov/genomes/all/GCF/903/969/865/GCF_903969865.1_57-54	Groin	Homo sapiens
Staphylococcus haemolyticus	Bacteria;Terrabacteria group;Firmicutes	SH_14	SAMEA5568764	PRJEB32204	GCA_903969855.1	Contig	2.49157	32.7	/	CAJCGI01	127	2358	2020-07-10T00:00:00Z	ftp://ftp.ncbi.nlm.nih.gov/genomes/all/GCA/903/969/855/GCA_903969855.1_57-27	ftp://ftp.ncbi.nlm.nih.gov/genomes/all/GCF/903/969/855/GCF_903969855.1_57-27	Groin	Homo sapiens
Staphylococcus haemolyticus	Bacteria;Terrabacteria group;Firmicutes	SH_19	SAMEA5568769	PRJEB32204	GCA_903969845.1	Contig	2.64172	32.7	/	CAJCGQ01	229	2505	2020-07-10T00:00:00Z	ftp://ftp.ncbi.nlm.nih.gov/genomes/all/GCA/903/969/845/GCA_903969845.1_57-35	ftp://ftp.ncbi.nlm.nih.gov/genomes/all/GCF/903/969/845/GCF_903969845.1_57-35	Groin	Homo sapiens
Staphylococcus haemolyticus	Bacteria;Terrabacteria group;Firmicutes	SH_21	SAMEA5568771	PRJEB32204	GCA_903969835.1	Contig	2.61047	32.8	/	CAJCGK01	133	2468	2020-07-10T00:00:00Z	ftp://ftp.ncbi.nlm.nih.gov/genomes/all/GCA/903/969/835/GCA_903969835.1_57-41	ftp://ftp.ncbi.nlm.nih.gov/genomes/all/GCF/903/969/835/GCF_903969835.1_57-41	Groin	Homo sapiens
Staphylococcus haemolyticus	Bacteria;Terrabacteria group;Firmicutes	SH_16	SAMEA5568766	PRJEB32204	GCA_903969825.1	Contig	2.59884	32.8	/	CAJCGR01	148	2453	2020-07-10T00:00:00Z	ftp://ftp.ncbi.nlm.nih.gov/genomes/all/GCA/903/969/825/GCA_903969825.1_57-32	ftp://ftp.ncbi.nlm.nih.gov/genomes/all/GCF/903/969/825/GCF_903969825.1_57-32	Groin	Homo sapiens
Staphylococcus haemolyticus	Bacteria;Terrabacteria group;Firmicutes	SH_26	SAMEA5568774	PRJEB32204	GCA_903969815.1	Contig	2.47855	32.8	/	CAJCGN01	146	2312	2020-07-10T00:00:00Z	ftp://ftp.ncbi.nlm.nih.gov/genomes/all/GCA/903/969/815/GCA_903969815.1_57-55	ftp://ftp.ncbi.nlm.nih.gov/genomes/all/GCF/903/969/815/GCF_903969815.1_57-55	Groin	Homo sapiens
Staphylococcus haemolyticus	Bacteria;Terrabacteria group;Firmicutes	SH_18	SAMEA5568768	PRJEB32204	GCA_903969805.1	Contig	2.47128	32.8	/	CAJCGH01	100	2308	2020-07-10T00:00:00Z	ftp://ftp.ncbi.nlm.nih.gov/genomes/all/GCA/903/969/805/GCA_903969805.1_57-34	ftp://ftp.ncbi.nlm.nih.gov/genomes/all/GCF/903/969/805/GCF_903969805.1_57-34	Groin	Homo sapiens
Staphylococcus haemolyticus	Bacteria;Terrabacteria group;Firmicutes	SH_20	SAMEA5568770	PRJEB32204	GCA_903969795.1	Contig	2.52188	32.7	/	CAJCGP01	113	2375	2020-07-10T00:00:00Z	ftp://ftp.ncbi.nlm.nih.gov/genomes/all/GCA/903/969/795/GCA_903969795.1_57-39	ftp://ftp.ncbi.nlm.nih.gov/genomes/all/GCF/903/969/795/GCF_903969795.1_57-39	Groin	Homo sapiens
Staphylococcus haemolyticus	Bacteria;Terrabacteria group;Firmicutes	SH_04	SAMEA5568756	PRJEB32204	GCA_903969785.1	Contig	2.47016	32.7	/	CAJCGD01	88	2306	2020-07-10T00:00:00Z	ftp://ftp.ncbi.nlm.nih.gov/genomes/all/GCA/903/969/785/GCA_903969785.1_57-10	ftp://ftp.ncbi.nlm.nih.gov/genomes/all/GCF/903/969/785/GCF_903969785.1_57-10	Groin	Homo sapiens
Staphylococcus haemolyticus	Bacteria;Terrabacteria group;Firmicutes	SH_02	SAMEA5568754	PRJEB32204	GCA_903969775.1	Contig	2.50721	32.8	/	CAJCGC01	105	2361	2020-07-10T00:00:00Z	ftp://ftp.ncbi.nlm.nih.gov/genomes/all/GCA/903/969/775/GCA_903969775.1_57-05	ftp://ftp.ncbi.nlm.nih.gov/genomes/all/GCF/903/969/775/GCF_903969775.1_57-05	Groin	Homo sapiens
Staphylococcus haemolyticus	Bacteria;Terrabacteria group;Firmicutes	SH_13	SAMEA5568763	PRJEB32204	GCA_903969765.1	Contig	2.41263	32.7	/	CAJCFZ01	88	2224	2020-07-10T00:00:00Z	ftp://ftp.ncbi.nlm.nih.gov/genomes/all/GCA/903/969/765/GCA_903969765.1_57-26	ftp://ftp.ncbi.nlm.nih.gov/genomes/all/GCF/903/969/765/GCF_903969765.1_57-26	Hamstring	Homo sapiens
Staphylococcus haemolyticus	Bacteria;Terrabacteria group;Firmicutes	SH_10	SAMEA5568760	PRJEB32204	GCA_903969755.1	Contig	2.56338	32.9	/	CAJCGA01	151	2393	2020-07-10T00:00:00Z	ftp://ftp.ncbi.nlm.nih.gov/genomes/all/GCA/903/969/755/GCA_903969755.1_57-20	ftp://ftp.ncbi.nlm.nih.gov/genomes/all/GCF/903/969/755/GCF_903969755.1_57-20	Hamstring	Homo sapiens
Staphylococcus haemolyticus	Bacteria;Terrabacteria group;Firmicutes	SH_07	SAMEA5568758	PRJEB32204	GCA_903969745.1	Contig	2.53839	32.8	/	CAJCGG01	220	2399	2020-07-10T00:00:00Z	ftp://ftp.ncbi.nlm.nih.gov/genomes/all/GCA/903/969/745/GCA_903969745.1_57-15	ftp://ftp.ncbi.nlm.nih.gov/genomes/all/GCF/903/969/745/GCF_903969745.1_57-15	Groin	Homo sapiens
Staphylococcus haemolyticus	Bacteria;Terrabacteria group;Firmicutes	SH_05	SAMEA5568757	PRJEB32204	GCA_903969735.1	Contig	2.63431	33.3	/	CAJCGE01	324	2483	2020-07-10T00:00:00Z	ftp://ftp.ncbi.nlm.nih.gov/genomes/all/GCA/903/969/735/GCA_903969735.1_57-12	ftp://ftp.ncbi.nlm.nih.gov/genomes/all/GCF/903/969/735/GCF_903969735.1_57-12	Groin	Homo sapiens
Staphylococcus haemolyticus	Bacteria;Terrabacteria group;Firmicutes	SH_09	SAMEA5568759	PRJEB32204	GCA_903969725.1	Contig	2.51393	32.8	/	CAJCFY01	127	2367	2020-07-10T00:00:00Z	ftp://ftp.ncbi.nlm.nih.gov/genomes/all/GCA/903/969/725/GCA_903969725.1_57-19	ftp://ftp.ncbi.nlm.nih.gov/genomes/all/GCF/903/969/725/GCF_903969725.1_57-19	Groin	Homo sapiens
Staphylococcus haemolyticus	Bacteria;Terrabacteria group;Firmicutes	SH_12	SAMEA5568762	PRJEB32204	GCA_903969715.1	Contig	2.61166	32.8	/	CAJCGF01	149	2452	2020-07-10T00:00:00Z	ftp://ftp.ncbi.nlm.nih.gov/genomes/all/GCA/903/969/715/GCA_903969715.1_57-23	ftp://ftp.ncbi.nlm.nih.gov/genomes/all/GCF/903/969/715/GCF_903969715.1_57-23	Groin	Homo sapiens
Staphylococcus haemolyticus	Bacteria;Terrabacteria group;Firmicutes	SH_11	SAMEA5568761	PRJEB32204	GCA_903969705.1	Contig	2.47929	32.7	/	CAJCGB01	94	2292	2020-07-10T00:00:00Z	ftp://ftp.ncbi.nlm.nih.gov/genomes/all/GCA/903/969/705/GCA_903969705.1_57-22	ftp://ftp.ncbi.nlm.nih.gov/genomes/all/GCF/903/969/705/GCF_903969705.1_57-22	Hamstring	Homo sapiens
Staphylococcus haemolyticus	Bacteria;Terrabacteria group;Firmicutes	SH_03	SAMEA5568755	PRJEB32204	GCA_903969695.1	Contig	2.50969	32.7	/	CAJCFX01	88	2382	2020-07-10T00:00:00Z	ftp://ftp.ncbi.nlm.nih.gov/genomes/all/GCA/903/969/695/GCA_903969695.1_57-08	ftp://ftp.ncbi.nlm.nih.gov/genomes/all/GCF/903/969/695/GCF_903969695.1_57-08	Groin	Homo sapiens
Staphylococcus haemolyticus	Bacteria;Terrabacteria group;Firmicutes	SH_01	SAMEA5568753	PRJEB32204	GCA_903969685.1	Contig	2.48343	32.9	/	CAJCFW01	101	2351	2020-07-10T00:00:00Z	ftp://ftp.ncbi.nlm.nih.gov/genomes/all/GCA/903/969/685/GCA_903969685.1_57-01	ftp://ftp.ncbi.nlm.nih.gov/genomes/all/GCF/903/969/685/GCF_903969685.1_57-01	Armpit	Homo sapiens
Staphylococcus haemolyticus	Bacteria;Terrabacteria group;Firmicutes	MGYG-HGUT-02338	SAMEA5851842	PRJEB33885	GCA_902386005.1	Contig	2.54812	32.6	/	CABMHO01	180	0	2019-08-16T00:00:00Z	ftp://ftp.ncbi.nlm.nih.gov/genomes/all/GCA/902/386/005/GCA_902386005.1_UHGG_MGYG-HGUT-02338	ftp://ftp.ncbi.nlm.nih.gov/genomes/all/GCF/902/386/005/GCF_902386005.1_UHGG_MGYG-HGUT-02338	human gut	/
Staphylococcus haemolyticus	Bacteria;Terrabacteria group;Firmicutes	NCTC11042	SAMEA3233544	PRJEB6403	GCA_900458595.1	Contig	2.56947	32.9	/	UHDN01	4	2324	2018-07-30T00:00:00Z	ftp://ftp.ncbi.nlm.nih.gov/genomes/all/GCA/900/458/595/GCA_900458595.1_36734_F01	ftp://ftp.ncbi.nlm.nih.gov/genomes/all/GCF/900/458/595/GCF_900458595.1_36734_F01	/	/
Staphylococcus haemolyticus	Bacteria;Terrabacteria group;Firmicutes	Staphylococcus haemolyticus K8	SAMEA104410614	PRJEB22856	GCA_900240195.1	Chromosome	2.42601	32.8	chromosome I:NZ_LT963441.1/LT963441.1		1	2302	2018-04-01T00:00:00Z	ftp://ftp.ncbi.nlm.nih.gov/genomes/all/GCA/900/240/195/GCA_900240195.1_haemolyticus	ftp://ftp.ncbi.nlm.nih.gov/genomes/all/GCF/900/240/195/GCF_900240195.1_haemolyticus	/	/
Staphylococcus haemolyticus	Bacteria;Terrabacteria group;Firmicutes	C31	SAMN16376631	PRJNA667485	GCA_015730525.1	Contig	2.47162	32.6	/	JADWOO01	148	2400	2020-12-03T00:00:00Z	ftp://ftp.ncbi.nlm.nih.gov/genomes/all/GCA/015/730/525/GCA_015730525.1_ASM1573052v1	ftp://ftp.ncbi.nlm.nih.gov/genomes/all/GCF/015/730/525/GCF_015730525.1_ASM1573052v1	blood	Homo sapiens
Staphylococcus haemolyticus	Bacteria;Terrabacteria group;Firmicutes	GDY8P33P	SAMN16539245	PRJNA671628	GCA_015703985.1	Scaffold	2.71811	33.5	/	JADQVZ01	56	2529	2020-11-30T00:00:00Z	ftp://ftp.ncbi.nlm.nih.gov/genomes/all/GCA/015/703/985/GCA_015703985.1_ASM1570398v1	ftp://ftp.ncbi.nlm.nih.gov/genomes/all/GCF/015/703/985/GCF_015703985.1_ASM1570398v1	swine nasal swab	swine
Staphylococcus haemolyticus	Bacteria;Terrabacteria group;Firmicutes	C7	SAMN16376648	PRJNA667485	GCA_015698525.1	Contig	2.91895	32.5	/	JADPYM01	154	2797	2020-11-30T00:00:00Z	ftp://ftp.ncbi.nlm.nih.gov/genomes/all/GCA/015/698/525/GCA_015698525.1_ASM1569852v1	ftp://ftp.ncbi.nlm.nih.gov/genomes/all/GCF/015/698/525/GCF_015698525.1_ASM1569852v1	blood	Homo sapiens
Staphylococcus haemolyticus	Bacteria;Terrabacteria group;Firmicutes	GDY8P50P	SAMN16539246	PRJNA671628	GCA_015278615.1	Scaffold	2.71755	0	/	JADICF01	53	2533	2020-11-08T00:00:00Z	ftp://ftp.ncbi.nlm.nih.gov/genomes/all/GCA/015/278/615/GCA_015278615.1_ASM1527861v1	ftp://ftp.ncbi.nlm.nih.gov/genomes/all/GCF/015/278/615/GCF_015278615.1_ASM1527861v1	swine nasal swab	swine
Staphylococcus haemolyticus	Bacteria;Terrabacteria group;Firmicutes	GDY8P58P	SAMN16539247	PRJNA671628	GCA_015278595.1	Scaffold	2.74086	0	/	JADICG01	99	2577	2020-11-08T00:00:00Z	ftp://ftp.ncbi.nlm.nih.gov/genomes/all/GCA/015/278/595/GCA_015278595.1_ASM1527859v1	ftp://ftp.ncbi.nlm.nih.gov/genomes/all/GCF/015/278/595/GCF_015278595.1_ASM1527859v1	swine nasal swab	swine
Staphylococcus haemolyticus	Bacteria;Terrabacteria group;Firmicutes	GDY8P80P	SAMN16539249	PRJNA671628	GCA_015278565.1	Scaffold	2.75177	0	/	JADICI01	96	2585	2020-11-08T00:00:00Z	ftp://ftp.ncbi.nlm.nih.gov/genomes/all/GCA/015/278/565/GCA_015278565.1_ASM1527856v1	ftp://ftp.ncbi.nlm.nih.gov/genomes/all/GCF/015/278/565/GCF_015278565.1_ASM1527856v1	swine nasal swab	swine
Staphylococcus haemolyticus	Bacteria;Terrabacteria group;Firmicutes	GDY8P60P	SAMN16539248	PRJNA671628	GCA_015278555.1	Scaffold	2.71965	51.5	/	JADICH01	53	2529	2020-11-08T00:00:00Z	ftp://ftp.ncbi.nlm.nih.gov/genomes/all/GCA/015/278/555/GCA_015278555.1_ASM1527855v1	ftp://ftp.ncbi.nlm.nih.gov/genomes/all/GCF/015/278/555/GCF_015278555.1_ASM1527855v1	swine nasal swab	swine
Staphylococcus haemolyticus	Bacteria;Terrabacteria group;Firmicutes	R6036	SAMN15665245	PRJNA649052	GCA_015274415.1	Contig	2.45771	32.6	/	JACGPI01	74	2315	2020-11-06T00:00:00Z	ftp://ftp.ncbi.nlm.nih.gov/genomes/all/GCA/015/274/415/GCA_015274415.1_ASM1527441v1	ftp://ftp.ncbi.nlm.nih.gov/genomes/all/GCF/015/274/415/GCF_015274415.1_ASM1527441v1	skin swab1389 from squamous cell carcinomas patient MST003	Homo sapiens
Staphylococcus haemolyticus	Bacteria;Terrabacteria group;Firmicutes	R6037	SAMN15665246	PRJNA649052	GCA_015274365.1	Contig	2.4571	32.6	/	JACGPJ01	74	2326	2020-11-06T00:00:00Z	ftp://ftp.ncbi.nlm.nih.gov/genomes/all/GCA/015/274/365/GCA_015274365.1_ASM1527436v1	ftp://ftp.ncbi.nlm.nih.gov/genomes/all/GCF/015/274/365/GCF_015274365.1_ASM1527436v1	skin swab1389 from squamous cell carcinomas patient MST003	Homo sapiens
Staphylococcus haemolyticus	Bacteria;Terrabacteria group;Firmicutes	R5951	SAMN15665276	PRJNA649052	GCA_015273775.1	Contig	2.57134	32.7	/	JACGQN01	76	2451	2020-11-06T00:00:00Z	ftp://ftp.ncbi.nlm.nih.gov/genomes/all/GCA/015/273/775/GCA_015273775.1_ASM1527377v1	ftp://ftp.ncbi.nlm.nih.gov/genomes/all/GCF/015/273/775/GCF_015273775.1_ASM1527377v1	skin swab1532 from squamous cell carcinomas patient MST015	Homo sapiens
Staphylococcus haemolyticus	Bacteria;Terrabacteria group;Firmicutes	R5952	SAMN15665277	PRJNA649052	GCA_015273745.1	Contig	2.59757	32.6	/	JACGQO01	78	2475	2020-11-06T00:00:00Z	ftp://ftp.ncbi.nlm.nih.gov/genomes/all/GCA/015/273/745/GCA_015273745.1_ASM1527374v1	ftp://ftp.ncbi.nlm.nih.gov/genomes/all/GCF/015/273/745/GCF_015273745.1_ASM1527374v1	skin swab1532 from squamous cell carcinomas patient MST015	Homo sapiens
Staphylococcus haemolyticus	Bacteria;Terrabacteria group;Firmicutes	R5953	SAMN15665278	PRJNA649052	GCA_015273715.1	Contig	2.54528	32.6	/	JACMRV01	76	2416	2020-11-06T00:00:00Z	ftp://ftp.ncbi.nlm.nih.gov/genomes/all/GCA/015/273/715/GCA_015273715.1_ASM1527371v1	ftp://ftp.ncbi.nlm.nih.gov/genomes/all/GCF/015/273/715/GCF_015273715.1_ASM1527371v1	skin swab1532 from squamous cell carcinomas patient MST015	Homo sapiens
Staphylococcus haemolyticus	Bacteria;Terrabacteria group;Firmicutes	R5954	SAMN15665279	PRJNA649052	GCA_015273685.1	Contig	2.61589	32.7	/	JACMRU01	90	2496	2020-11-06T00:00:00Z	ftp://ftp.ncbi.nlm.nih.gov/genomes/all/GCA/015/273/685/GCA_015273685.1_ASM1527368v1	ftp://ftp.ncbi.nlm.nih.gov/genomes/all/GCF/015/273/685/GCF_015273685.1_ASM1527368v1	skin swab1532 from squamous cell carcinomas patient MST015	Homo sapiens
Staphylococcus haemolyticus	Bacteria;Terrabacteria group;Firmicutes	GDY8P80P	SAMN16539470	PRJNA671646	GCA_015169195.1	Complete	2.77134	33.802	chromosome:NZ_CP063443.1/CP063443.1; plasmid pY80:NZ_CP063444.1/CP063444.1		2	2533	2020-11-02T00:00:00Z	ftp://ftp.ncbi.nlm.nih.gov/genomes/all/GCA/015/169/195/GCA_015169195.1_ASM1516919v1	ftp://ftp.ncbi.nlm.nih.gov/genomes/all/GCF/015/169/195/GCF_015169195.1_ASM1516919v1	swine nasal swab	/
Staphylococcus haemolyticus	Bacteria;Terrabacteria group;Firmicutes	HESN094B	SAMN16402343	PRJNA668279	GCA_015070725.1	Contig	2.63089	32.5	/	JADCSC01	90	2505	2020-10-28T00:00:00Z	ftp://ftp.ncbi.nlm.nih.gov/genomes/all/GCA/015/070/725/GCA_015070725.1_ASM1507072v1	ftp://ftp.ncbi.nlm.nih.gov/genomes/all/GCF/015/070/725/GCF_015070725.1_ASM1507072v1	blood	Homo sapiens
Staphylococcus haemolyticus	Bacteria;Terrabacteria group;Firmicutes	HESMS017	SAMN16402344	PRJNA668279	GCA_015070685.1	Contig	2.4625	32.8	/	JADCSD01	20	2325	2020-10-28T00:00:00Z	ftp://ftp.ncbi.nlm.nih.gov/genomes/all/GCA/015/070/685/GCA_015070685.1_ASM1507068v1	ftp://ftp.ncbi.nlm.nih.gov/genomes/all/GCF/015/070/685/GCF_015070685.1_ASM1507068v1	nasal mucosa	Homo sapiens
Staphylococcus haemolyticus	Bacteria;Terrabacteria group;Firmicutes	HESN036B	SAMN16402346	PRJNA668279	GCA_015070665.1	Contig	2.55709	32.6	/	JADCSF01	67	2462	2020-10-28T00:00:00Z	ftp://ftp.ncbi.nlm.nih.gov/genomes/all/GCA/015/070/665/GCA_015070665.1_ASM1507066v1	ftp://ftp.ncbi.nlm.nih.gov/genomes/all/GCF/015/070/665/GCF_015070665.1_ASM1507066v1	blood	Homo sapiens
Staphylococcus haemolyticus	Bacteria;Terrabacteria group;Firmicutes	BABY162B	SAMN16402348	PRJNA668279	GCA_015070645.1	Contig	2.3979	32.6	/	JADCSH01	66	2270	2020-10-28T00:00:00Z	ftp://ftp.ncbi.nlm.nih.gov/genomes/all/GCA/015/070/645/GCA_015070645.1_ASM1507064v1	ftp://ftp.ncbi.nlm.nih.gov/genomes/all/GCF/015/070/645/GCF_015070645.1_ASM1507064v1	blood	Homo sapiens
Staphylococcus haemolyticus	Bacteria;Terrabacteria group;Firmicutes	HESN072a	SAMN16402350	PRJNA668279	GCA_015070595.1	Contig	2.75845	32.5	/	JADCSJ01	114	2654	2020-10-28T00:00:00Z	ftp://ftp.ncbi.nlm.nih.gov/genomes/all/GCA/015/070/595/GCA_015070595.1_ASM1507059v1	ftp://ftp.ncbi.nlm.nih.gov/genomes/all/GCF/015/070/595/GCF_015070595.1_ASM1507059v1	nasal mucosa	Homo sapiens
Staphylococcus haemolyticus	Bacteria;Terrabacteria group;Firmicutes	MW015	SAMN16402352	PRJNA668279	GCA_015070545.1	Contig	2.87352	32.6	/	JADCSL01	190	2737	2020-10-28T00:00:00Z	ftp://ftp.ncbi.nlm.nih.gov/genomes/all/GCA/015/070/545/GCA_015070545.1_ASM1507054v1	ftp://ftp.ncbi.nlm.nih.gov/genomes/all/GCF/015/070/545/GCF_015070545.1_ASM1507054v1	/	/
Staphylococcus haemolyticus	Bacteria;Terrabacteria group;Firmicutes	BABY089B	SAMN16402354	PRJNA668279	GCA_015070515.1	Contig	2.45321	32.7	/	JADCSN01	69	2344	2020-10-28T00:00:00Z	ftp://ftp.ncbi.nlm.nih.gov/genomes/all/GCA/015/070/515/GCA_015070515.1_ASM1507051v1	ftp://ftp.ncbi.nlm.nih.gov/genomes/all/GCF/015/070/515/GCF_015070515.1_ASM1507051v1	blood	Homo sapiens
Staphylococcus haemolyticus	Bacteria;Terrabacteria group;Firmicutes	HESMS053a	SAMN16402355	PRJNA668279	GCA_015070465.1	Contig	2.39686	32.7	/	JADCSO01	69	2267	2020-10-28T00:00:00Z	ftp://ftp.ncbi.nlm.nih.gov/genomes/all/GCA/015/070/465/GCA_015070465.1_ASM1507046v1	ftp://ftp.ncbi.nlm.nih.gov/genomes/all/GCF/015/070/465/GCF_015070465.1_ASM1507046v1	nasal mucosa	Homo sapiens
Staphylococcus haemolyticus	Bacteria;Terrabacteria group;Firmicutes	HESN035b	SAMN16402358	PRJNA668279	GCA_015070445.1	Contig	2.66031	32.7	/	JADCSR01	170	2535	2020-10-28T00:00:00Z	ftp://ftp.ncbi.nlm.nih.gov/genomes/all/GCA/015/070/445/GCA_015070445.1_ASM1507044v1	ftp://ftp.ncbi.nlm.nih.gov/genomes/all/GCF/015/070/445/GCF_015070445.1_ASM1507044v1	nasal mucosa	Homo sapiens
Staphylococcus haemolyticus	Bacteria;Terrabacteria group;Firmicutes	JNQH310	SAMN16229832	PRJNA664672	GCA_014779755.1	Contig	2.56228	32.7	/	JACXZW01	133	2437	2020-09-28T00:00:00Z	ftp://ftp.ncbi.nlm.nih.gov/genomes/all/GCA/014/779/755/GCA_014779755.1_ASM1477975v1	ftp://ftp.ncbi.nlm.nih.gov/genomes/all/GCF/014/779/755/GCF_014779755.1_ASM1477975v1	cerebrospinal fluid	Homo sapiens
Staphylococcus haemolyticus	Bacteria;Terrabacteria group;Firmicutes	IIF2SW-P3	SAMN15815244	PRJNA657113	GCA_014266985.1	Scaffold	2.44905	32.7	/	JACMUL01	58	2318	2020-08-22T00:00:00Z	ftp://ftp.ncbi.nlm.nih.gov/genomes/all/GCA/014/266/985/GCA_014266985.1_ASM1426698v1	ftp://ftp.ncbi.nlm.nih.gov/genomes/all/GCF/014/266/985/GCF_014266985.1_ASM1426698v1	/	/
Staphylococcus haemolyticus	Bacteria;Terrabacteria group;Firmicutes	IIF2SW-P5	SAMN15815246	PRJNA657113	GCA_014266945.1	Contig	2.45877	32.7	/	JACMUN01	71	2328	2020-08-22T00:00:00Z	ftp://ftp.ncbi.nlm.nih.gov/genomes/all/GCA/014/266/945/GCA_014266945.1_ASM1426694v1	ftp://ftp.ncbi.nlm.nih.gov/genomes/all/GCF/014/266/945/GCF_014266945.1_ASM1426694v1	/	/
Staphylococcus haemolyticus	Bacteria;Terrabacteria group;Firmicutes	IIF2SW-P4	SAMN15815245	PRJNA657113	GCA_014266925.1	Contig	2.4715	32.7	/	JACMUM01	76	2337	2020-08-22T00:00:00Z	ftp://ftp.ncbi.nlm.nih.gov/genomes/all/GCA/014/266/925/GCA_014266925.1_ASM1426692v1	ftp://ftp.ncbi.nlm.nih.gov/genomes/all/GCF/014/266/925/GCF_014266925.1_ASM1426692v1	/	/
Staphylococcus haemolyticus	Bacteria;Terrabacteria group;Firmicutes	IIF2*SW-P3	SAMN15815258	PRJNA657113	GCA_014266305.1	Scaffold	2.45031	32.7	/	JACMUZ01	57	2320	2020-08-22T00:00:00Z	ftp://ftp.ncbi.nlm.nih.gov/genomes/all/GCA/014/266/305/GCA_014266305.1_ASM1426630v1	ftp://ftp.ncbi.nlm.nih.gov/genomes/all/GCF/014/266/305/GCF_014266305.1_ASM1426630v1	/	/
Staphylococcus haemolyticus	Bacteria;Terrabacteria group;Firmicutes	IIF2*SW-P5	SAMN15815259	PRJNA657113	GCA_014266125.1	Scaffold	2.49913	32.7	/	JACMVA01	68	2382	2020-08-22T00:00:00Z	ftp://ftp.ncbi.nlm.nih.gov/genomes/all/GCA/014/266/125/GCA_014266125.1_ASM1426612v1	ftp://ftp.ncbi.nlm.nih.gov/genomes/all/GCF/014/266/125/GCF_014266125.1_ASM1426612v1	/	/
Staphylococcus haemolyticus	Bacteria;Terrabacteria group;Firmicutes	151250003-2-258-44	SAMN15815293	PRJNA657113	GCA_014265795.1	Contig	2.4543	32.7	/	JACMWI01	70	2323	2020-08-22T00:00:00Z	ftp://ftp.ncbi.nlm.nih.gov/genomes/all/GCA/014/265/795/GCA_014265795.1_ASM1426579v1	ftp://ftp.ncbi.nlm.nih.gov/genomes/all/GCF/014/265/795/GCF_014265795.1_ASM1426579v1	/	/
Staphylococcus haemolyticus	Bacteria;Terrabacteria group;Firmicutes	SCAID PHRX1-2019	SAMN14667506	PRJNA627194	GCA_012955525.1	Chromosome	2.11944	33.4	chromosome:CP052056.1		1	931	2020-05-03T00:00:00Z	ftp://ftp.ncbi.nlm.nih.gov/genomes/all/GCA/012/955/525/GCA_012955525.1_ASM1295552v1		/	Homo sapiens
Staphylococcus haemolyticus	Bacteria;Terrabacteria group;Firmicutes	SCAID URN1-2019	SAMN14667507	PRJNA627194	GCA_012955505.1	Chromosome	2.25619	33	chromosome:CP052055.1		1	1715	2020-05-03T00:00:00Z	ftp://ftp.ncbi.nlm.nih.gov/genomes/all/GCA/012/955/505/GCA_012955505.1_ASM1295550v1		urine	Homo sapiens
Staphylococcus haemolyticus	Bacteria;Terrabacteria group;Firmicutes	166	SAMN13700079	PRJNA420812	GCA_012277175.1	Contig	2.49684	32.8	/	JAAXLF01	231	2333	2020-04-13T00:00:00Z	ftp://ftp.ncbi.nlm.nih.gov/genomes/all/GCA/012/277/175/GCA_012277175.1_ASM1227717v1	ftp://ftp.ncbi.nlm.nih.gov/genomes/all/GCF/012/277/175/GCF_012277175.1_ASM1227717v1	nasal swab	Homo sapiens
Staphylococcus haemolyticus	Bacteria;Terrabacteria group;Firmicutes	SE3.9	SAMN03097236	PRJNA263227	GCA_009932935.1	Contig	2.34277	32.5	/	JRVT01	132	2163	2020-01-27T00:00:00Z	ftp://ftp.ncbi.nlm.nih.gov/genomes/all/GCA/009/932/935/GCA_009932935.1_ASM993293v1	ftp://ftp.ncbi.nlm.nih.gov/genomes/all/GCF/009/932/935/GCF_009932935.1_ASM993293v1	Rice seed	/
Staphylococcus haemolyticus	Bacteria;Terrabacteria group;Firmicutes	SE3.8	SAMN03097235	PRJNA263226	GCA_009932885.1	Contig	2.34384	32.5	/	JRVS01	113	2172	2020-01-27T00:00:00Z	ftp://ftp.ncbi.nlm.nih.gov/genomes/all/GCA/009/932/885/GCA_009932885.1_ASM993288v1	ftp://ftp.ncbi.nlm.nih.gov/genomes/all/GCF/009/932/885/GCF_009932885.1_ASM993288v1	Rice seed	/
Staphylococcus haemolyticus	Bacteria;Terrabacteria group;Firmicutes	SE2.14	SAMN03097234	PRJNA263225	GCA_009932715.1	Contig	2.3361	32.5	/	JRVR01	130	2160	2020-01-27T00:00:00Z	ftp://ftp.ncbi.nlm.nih.gov/genomes/all/GCA/009/932/715/GCA_009932715.1_ASM993271v1	ftp://ftp.ncbi.nlm.nih.gov/genomes/all/GCF/009/932/715/GCF_009932715.1_ASM993271v1	Rice seed	/
Staphylococcus haemolyticus	Bacteria;Terrabacteria group;Firmicutes	SDF1	SAMN13560664	PRJNA552487	GCA_009791315.1	Contig	2.4772	32.9	/	WSYI01	24	2294	2019-12-22T00:00:00Z	ftp://ftp.ncbi.nlm.nih.gov/genomes/all/GCA/009/791/315/GCA_009791315.1_ASM979131v1	ftp://ftp.ncbi.nlm.nih.gov/genomes/all/GCF/009/791/315/GCF_009791315.1_ASM979131v1	desert soil	/
Staphylococcus haemolyticus	Bacteria;Terrabacteria group;Firmicutes	VB5326	SAMN10031557	PRJNA576986	GCA_009189185.2	Complete	2.69929	32.8	chromosome:CP045137.2		1	2402	2019-10-21T00:00:00Z	ftp://ftp.ncbi.nlm.nih.gov/genomes/all/GCA/009/189/185/GCA_009189185.2_ASM918918v2		blood	Homo sapiens
Staphylococcus haemolyticus	Bacteria;Terrabacteria group;Firmicutes	DE0296	SAMN11792456	PRJNA543692	GCA_008764095.1	Scaffold	2.84	34	/	VTQO01	657	0	2019-10-01T00:00:00Z	ftp://ftp.ncbi.nlm.nih.gov/genomes/all/GCA/008/764/095/GCA_008764095.1_FS426		environmental	/
Staphylococcus haemolyticus	Bacteria;Terrabacteria group;Firmicutes	NBRC 109768	SAMD00172688	PRJDB6341	GCA_007992795.1	Contig	2.39988	32.7	/	BKAY01	60	2277	2019-07-31T21:16:00Z	ftp://ftp.ncbi.nlm.nih.gov/genomes/all/GCA/007/992/795/GCA_007992795.1_ASM799279v1	ftp://ftp.ncbi.nlm.nih.gov/genomes/all/GCF/007/992/795/GCF_007992795.1_ASM799279v1	/	/
Staphylococcus haemolyticus	Bacteria;Terrabacteria group;Firmicutes	DE0034	SAMN11792194	PRJNA543692	GCA_007680405.1	Scaffold	2.46724	32.8	/	VEID01	105	2333	2019-07-30T00:00:00Z	ftp://ftp.ncbi.nlm.nih.gov/genomes/all/GCA/007/680/405/GCA_007680405.1_ASM768040v1	ftp://ftp.ncbi.nlm.nih.gov/genomes/all/GCF/007/680/405/GCF_007680405.1_ASM768040v1	environmental	/
Staphylococcus haemolyticus	Bacteria;Terrabacteria group;Firmicutes	DE0036	SAMN11792196	PRJNA543692	GCA_007680355.1	Scaffold	2.5212	32.7	/	VEIB01	107	2360	2019-07-30T00:00:00Z	ftp://ftp.ncbi.nlm.nih.gov/genomes/all/GCA/007/680/355/GCA_007680355.1_ASM768035v1	ftp://ftp.ncbi.nlm.nih.gov/genomes/all/GCF/007/680/355/GCF_007680355.1_ASM768035v1	environmental	/
Staphylococcus haemolyticus	Bacteria;Terrabacteria group;Firmicutes	DE0081	SAMN11792241	PRJNA543692	GCA_007680135.1	Scaffold	2.45558	32.6	/	VEGW01	50	2283	2019-07-30T00:00:00Z	ftp://ftp.ncbi.nlm.nih.gov/genomes/all/GCA/007/680/135/GCA_007680135.1_ASM768013v1	ftp://ftp.ncbi.nlm.nih.gov/genomes/all/GCF/007/680/135/GCF_007680135.1_ASM768013v1	environmental	/
Staphylococcus haemolyticus	Bacteria;Terrabacteria group;Firmicutes	DE0053	SAMN11792213	PRJNA543692	GCA_007680045.1	Scaffold	2.53378	32.7	/	VEHQ01	131	2393	2019-07-30T00:00:00Z	ftp://ftp.ncbi.nlm.nih.gov/genomes/all/GCA/007/680/045/GCA_007680045.1_ASM768004v1	ftp://ftp.ncbi.nlm.nih.gov/genomes/all/GCF/007/680/045/GCF_007680045.1_ASM768004v1	environmental	/
Staphylococcus haemolyticus	Bacteria;Terrabacteria group;Firmicutes	DE0056	SAMN11792216	PRJNA543692	GCA_007680015.1	Scaffold	2.49126	32.6	/	VEHO01	123	2348	2019-07-30T00:00:00Z	ftp://ftp.ncbi.nlm.nih.gov/genomes/all/GCA/007/680/015/GCA_007680015.1_ASM768001v1	ftp://ftp.ncbi.nlm.nih.gov/genomes/all/GCF/007/680/015/GCF_007680015.1_ASM768001v1	environmental	/
Staphylococcus haemolyticus	Bacteria;Terrabacteria group;Firmicutes	DE0087	SAMN11792247	PRJNA543692	GCA_007679585.1	Contig	2.47876	32.7	/	VEGS01	114	2304	2019-07-30T00:00:00Z	ftp://ftp.ncbi.nlm.nih.gov/genomes/all/GCA/007/679/585/GCA_007679585.1_ASM767958v1	ftp://ftp.ncbi.nlm.nih.gov/genomes/all/GCF/007/679/585/GCF_007679585.1_ASM767958v1	environmental	/
Staphylococcus haemolyticus	Bacteria;Terrabacteria group;Firmicutes	DE0215	SAMN11792375	PRJNA543692	GCA_007677715.1	Scaffold	2.47728	32.7	/	VEDG01	97	2338	2019-07-30T00:00:00Z	ftp://ftp.ncbi.nlm.nih.gov/genomes/all/GCA/007/677/715/GCA_007677715.1_ASM767771v1	ftp://ftp.ncbi.nlm.nih.gov/genomes/all/GCF/007/677/715/GCF_007677715.1_ASM767771v1	environmental	/
Staphylococcus haemolyticus	Bacteria;Terrabacteria group;Firmicutes	DE0217	SAMN11792377	PRJNA543692	GCA_007677695.1	Scaffold	2.44453	32.7	/	VEDE01	97	2277	2019-07-30T00:00:00Z	ftp://ftp.ncbi.nlm.nih.gov/genomes/all/GCA/007/677/695/GCA_007677695.1_ASM767769v1	ftp://ftp.ncbi.nlm.nih.gov/genomes/all/GCF/007/677/695/GCF_007677695.1_ASM767769v1	environmental	/
Staphylococcus haemolyticus	Bacteria;Terrabacteria group;Firmicutes	DE0229	SAMN11792389	PRJNA543692	GCA_007677555.1	Scaffold	2.68949	33	/	VECW01	878	2450	2019-07-30T00:00:00Z	ftp://ftp.ncbi.nlm.nih.gov/genomes/all/GCA/007/677/555/GCA_007677555.1_ASM767755v1	ftp://ftp.ncbi.nlm.nih.gov/genomes/all/GCF/007/677/555/GCF_007677555.1_ASM767755v1	environmental	/
Staphylococcus haemolyticus	Bacteria;Terrabacteria group;Firmicutes	DE0259	SAMN11792419	PRJNA543692	GCA_007677205.1	Scaffold	2.58617	33.1	/	VECE01	84	2448	2019-07-30T00:00:00Z	ftp://ftp.ncbi.nlm.nih.gov/genomes/all/GCA/007/677/205/GCA_007677205.1_ASM767720v1	ftp://ftp.ncbi.nlm.nih.gov/genomes/all/GCF/007/677/205/GCF_007677205.1_ASM767720v1	environmental	/
Staphylococcus haemolyticus	Bacteria;Terrabacteria group;Firmicutes	DE0263	SAMN11792423	PRJNA543692	GCA_007677135.1	Scaffold	2.49962	32.8	/	VECB01	230	2420	2019-07-30T00:00:00Z	ftp://ftp.ncbi.nlm.nih.gov/genomes/all/GCA/007/677/135/GCA_007677135.1_ASM767713v1	ftp://ftp.ncbi.nlm.nih.gov/genomes/all/GCF/007/677/135/GCF_007677135.1_ASM767713v1	environmental	/
Staphylococcus haemolyticus	Bacteria;Terrabacteria group;Firmicutes	DE0277	SAMN11792437	PRJNA543692	GCA_007676945.1	Scaffold	2.47266	32.7	/	VEBT01	113	2354	2019-07-30T00:00:00Z	ftp://ftp.ncbi.nlm.nih.gov/genomes/all/GCA/007/676/945/GCA_007676945.1_ASM767694v1	ftp://ftp.ncbi.nlm.nih.gov/genomes/all/GCF/007/676/945/GCF_007676945.1_ASM767694v1	environmental	/
Staphylococcus haemolyticus	Bacteria;Terrabacteria group;Firmicutes	DE0358	SAMN11792518	PRJNA543692	GCA_007673425.1	Scaffold	2.53398	32.7	/	VDZP01	168	2396	2019-07-30T00:00:00Z	ftp://ftp.ncbi.nlm.nih.gov/genomes/all/GCA/007/673/425/GCA_007673425.1_ASM767342v1	ftp://ftp.ncbi.nlm.nih.gov/genomes/all/GCF/007/673/425/GCF_007673425.1_ASM767342v1	environmental	/
Staphylococcus haemolyticus	Bacteria;Terrabacteria group;Firmicutes	DE0439	SAMN11792599	PRJNA543692	GCA_007668035.1	Scaffold	2.4843	32.7	/	VDSF01	132	2341	2019-07-30T00:00:00Z	ftp://ftp.ncbi.nlm.nih.gov/genomes/all/GCA/007/668/035/GCA_007668035.1_ASM766803v1	ftp://ftp.ncbi.nlm.nih.gov/genomes/all/GCF/007/668/035/GCF_007668035.1_ASM766803v1	environmental	/
Staphylococcus haemolyticus	Bacteria;Terrabacteria group;Firmicutes	DE0482	SAMN11792642	PRJNA543692	GCA_007667285.1	Scaffold	2.55458	32.7	/	VDQU01	127	2440	2019-07-30T00:00:00Z	ftp://ftp.ncbi.nlm.nih.gov/genomes/all/GCA/007/667/285/GCA_007667285.1_ASM766728v1	ftp://ftp.ncbi.nlm.nih.gov/genomes/all/GCF/007/667/285/GCF_007667285.1_ASM766728v1	environmental	/
Staphylococcus haemolyticus	Bacteria;Terrabacteria group;Firmicutes	DE0489	SAMN11792649	PRJNA543692	GCA_007667195.1	Scaffold	2.44508	32.8	/	VDQP01	135	2308	2019-07-30T00:00:00Z	ftp://ftp.ncbi.nlm.nih.gov/genomes/all/GCA/007/667/195/GCA_007667195.1_ASM766719v1	ftp://ftp.ncbi.nlm.nih.gov/genomes/all/GCF/007/667/195/GCF_007667195.1_ASM766719v1	environmental	/
Staphylococcus haemolyticus	Bacteria;Terrabacteria group;Firmicutes	DE0500	SAMN11792660	PRJNA543692	GCA_007667035.1	Scaffold	2.50846	32.6	/	VDQH01	132	2344	2019-07-30T00:00:00Z	ftp://ftp.ncbi.nlm.nih.gov/genomes/all/GCA/007/667/035/GCA_007667035.1_ASM766703v1	ftp://ftp.ncbi.nlm.nih.gov/genomes/all/GCF/007/667/035/GCF_007667035.1_ASM766703v1	environmental	/
Staphylococcus haemolyticus	Bacteria;Terrabacteria group;Firmicutes	DE0499	SAMN11792659	PRJNA543692	GCA_007667025.1	Scaffold	2.43366	32.7	/	VDQI01	76	2271	2019-07-30T00:00:00Z	ftp://ftp.ncbi.nlm.nih.gov/genomes/all/GCA/007/667/025/GCA_007667025.1_ASM766702v1	ftp://ftp.ncbi.nlm.nih.gov/genomes/all/GCF/007/667/025/GCF_007667025.1_ASM766702v1	environmental	/
Staphylococcus haemolyticus	Bacteria;Terrabacteria group;Firmicutes	DE0501	SAMN11792661	PRJNA543692	GCA_007667015.1	Scaffold	2.45074	32.7	/	VDQG01	108	2310	2019-07-30T00:00:00Z	ftp://ftp.ncbi.nlm.nih.gov/genomes/all/GCA/007/667/015/GCA_007667015.1_ASM766701v1	ftp://ftp.ncbi.nlm.nih.gov/genomes/all/GCF/007/667/015/GCF_007667015.1_ASM766701v1	environmental	/
Staphylococcus haemolyticus	Bacteria;Terrabacteria group;Firmicutes	DE0553	SAMN11792713	PRJNA543692	GCA_007666145.1	Scaffold	2.4937	32.7	/	VDOP01	129	2359	2019-07-30T00:00:00Z	ftp://ftp.ncbi.nlm.nih.gov/genomes/all/GCA/007/666/145/GCA_007666145.1_ASM766614v1	ftp://ftp.ncbi.nlm.nih.gov/genomes/all/GCF/007/666/145/GCF_007666145.1_ASM766614v1	environmental	/
Staphylococcus haemolyticus	Bacteria;Terrabacteria group;Firmicutes	DE0557	SAMN11792717	PRJNA543692	GCA_007666095.1	Scaffold	2.43468	32.8	/	VDON01	99	2314	2019-07-30T00:00:00Z	ftp://ftp.ncbi.nlm.nih.gov/genomes/all/GCA/007/666/095/GCA_007666095.1_ASM766609v1	ftp://ftp.ncbi.nlm.nih.gov/genomes/all/GCF/007/666/095/GCF_007666095.1_ASM766609v1	environmental	/
Staphylococcus haemolyticus	Bacteria;Terrabacteria group;Firmicutes	DE0593	SAMN11792753	PRJNA543692	GCA_007665515.1	Scaffold	2.45398	32.7	/	VDNK01	91	2316	2019-07-30T00:00:00Z	ftp://ftp.ncbi.nlm.nih.gov/genomes/all/GCA/007/665/515/GCA_007665515.1_ASM766551v1	ftp://ftp.ncbi.nlm.nih.gov/genomes/all/GCF/007/665/515/GCF_007665515.1_ASM766551v1	environmental	/
Staphylococcus haemolyticus	Bacteria;Terrabacteria group;Firmicutes	SDA2	SAMN12211900	PRJNA552487	GCA_007004275.1	Contig	2.44468	32.8	/	VJMP01	27	2263	2019-07-15T00:00:00Z	ftp://ftp.ncbi.nlm.nih.gov/genomes/all/GCA/007/004/275/GCA_007004275.1_ASM700427v1	ftp://ftp.ncbi.nlm.nih.gov/genomes/all/GCF/007/004/275/GCF_007004275.1_ASM700427v1	desert soil	/
Staphylococcus haemolyticus	Bacteria;Terrabacteria group;Firmicutes	SDB1	SAMN12211902	PRJNA552487	GCA_007004265.1	Contig	2.46875	32.8	/	VJMO01	30	2287	2019-07-15T00:00:00Z	ftp://ftp.ncbi.nlm.nih.gov/genomes/all/GCA/007/004/265/GCA_007004265.1_ASM700426v1	ftp://ftp.ncbi.nlm.nih.gov/genomes/all/GCF/007/004/265/GCF_007004265.1_ASM700426v1	desert soil	/
Staphylococcus haemolyticus	Bacteria;Terrabacteria group;Firmicutes	TCR-7	SAMN10373495	PRJNA503754	GCA_006540395.1	Contig	2.533	32.6	/	RIYV01	88	2313	2019-07-01T00:00:00Z	ftp://ftp.ncbi.nlm.nih.gov/genomes/all/GCA/006/540/395/GCA_006540395.1_ASM654039v1	ftp://ftp.ncbi.nlm.nih.gov/genomes/all/GCF/006/540/395/GCF_006540395.1_ASM654039v1	Laboratory environment	/
Staphylococcus haemolyticus	Bacteria;Terrabacteria group;Firmicutes	TCR-5	SAMN10373494	PRJNA503754	GCA_006540365.1	Contig	2.55302	32.6	/	RIYU01	120	2338	2019-07-01T00:00:00Z	ftp://ftp.ncbi.nlm.nih.gov/genomes/all/GCA/006/540/365/GCA_006540365.1_ASM654036v1	ftp://ftp.ncbi.nlm.nih.gov/genomes/all/GCF/006/540/365/GCF_006540365.1_ASM654036v1	Laboratory environment	/
Staphylococcus haemolyticus	Bacteria;Terrabacteria group;Firmicutes	ATCC 29970	SAMN10754498	PRJNA515391	GCA_006094395.1	Complete	2.57203	32.8804	chromosome:NZ_CP035291.1/CP035291.1; plasmid unnamed1:NZ_CP035292.1/CP035292.1; plasmid unnamed2:NZ_CP035293.1/CP035293.1		3	2362	2019-06-06T00:00:00Z	ftp://ftp.ncbi.nlm.nih.gov/genomes/all/GCA/006/094/395/GCA_006094395.1_ASM609439v1	ftp://ftp.ncbi.nlm.nih.gov/genomes/all/GCF/006/094/395/GCF_006094395.1_ASM609439v1	/
Staphylococcus haemolyticus	Bacteria;Terrabacteria group;Firmicutes	PK-01	SAMN10838965	PRJNA517594	GCA_005706435.1	Complete	2.61568	32.8	chromosome:NZ_CP035541.1/CP035541.1		1	2456	2019-05-23T00:00:00Z	ftp://ftp.ncbi.nlm.nih.gov/genomes/all/GCA/005/706/435/GCA_005706435.1_ASM570643v1	ftp://ftp.ncbi.nlm.nih.gov/genomes/all/GCF/005/706/435/GCF_005706435.1_ASM570643v1	/	Homo sapiens
Staphylococcus haemolyticus	Bacteria;Terrabacteria group;Firmicutes	18	SAMN11458144	PRJNA533474	GCA_005146265.2	Contig	2.6884	32.6	/	SWMR02	219	2596	2019-05-05T00:00:00Z	ftp://ftp.ncbi.nlm.nih.gov/genomes/all/GCA/005/146/265/GCA_005146265.2_ASM514626v2	ftp://ftp.ncbi.nlm.nih.gov/genomes/all/GCF/005/146/265/GCF_005146265.2_ASM514626v2	/	Homo sapiens
Staphylococcus haemolyticus	Bacteria;Terrabacteria group;Firmicutes	12	SAMN11458149	PRJNA533474	GCA_005146195.2	Contig	2.5238	32.8	/	SWMP02	77	2415	2019-05-05T00:00:00Z	ftp://ftp.ncbi.nlm.nih.gov/genomes/all/GCA/005/146/195/GCA_005146195.2_ASM514619v2	ftp://ftp.ncbi.nlm.nih.gov/genomes/all/GCF/005/146/195/GCF_005146195.2_ASM514619v2	/	Homo sapiens
Staphylococcus haemolyticus	Bacteria;Terrabacteria group;Firmicutes	7 (A)	SAMN11458152	PRJNA533474	GCA_005048975.1	Contig	2.52866	32.8	/	SUKZ01	85	2409	2019-05-01T00:00:00Z	ftp://ftp.ncbi.nlm.nih.gov/genomes/all/GCA/005/048/975/GCA_005048975.1_ASM504897v1	ftp://ftp.ncbi.nlm.nih.gov/genomes/all/GCF/005/048/975/GCF_005048975.1_ASM504897v1	/	Homo sapiens
Staphylococcus haemolyticus	Bacteria;Terrabacteria group;Firmicutes	2	SAMN11458155	PRJNA533474	GCA_005048485.1	Contig	2.69044	32.7	/	SUKW01	229	2594	2019-05-01T00:00:00Z	ftp://ftp.ncbi.nlm.nih.gov/genomes/all/GCA/005/048/485/GCA_005048485.1_ASM504848v1	ftp://ftp.ncbi.nlm.nih.gov/genomes/all/GCF/005/048/485/GCF_005048485.1_ASM504848v1	/	Homo sapiens
Staphylococcus haemolyticus	Bacteria;Terrabacteria group;Firmicutes	24	SAMN11458137	PRJNA533474	GCA_005048405.1	Contig	2.44465	32.6	/	SUKL01	92	2304	2019-05-01T00:00:00Z	ftp://ftp.ncbi.nlm.nih.gov/genomes/all/GCA/005/048/405/GCA_005048405.1_ASM504840v1	ftp://ftp.ncbi.nlm.nih.gov/genomes/all/GCF/005/048/405/GCF_005048405.1_ASM504840v1	/	Homo sapiens
Staphylococcus haemolyticus	Bacteria;Terrabacteria group;Firmicutes	51	SAMN11458128	PRJNA533474	GCA_005048355.1	Contig	2.47709	32.7	/	SUKS01	108	2330	2019-05-01T00:00:00Z	ftp://ftp.ncbi.nlm.nih.gov/genomes/all/GCA/005/048/355/GCA_005048355.1_ASM504835v1	ftp://ftp.ncbi.nlm.nih.gov/genomes/all/GCF/005/048/355/GCF_005048355.1_ASM504835v1	/	/
Staphylococcus haemolyticus	Bacteria;Terrabacteria group;Firmicutes	8	SAMN11458151	PRJNA533474	GCA_005047555.1	Contig	2.53287	32.7	/	SULA01	97	2427	2019-05-01T00:00:00Z	ftp://ftp.ncbi.nlm.nih.gov/genomes/all/GCA/005/047/555/GCA_005047555.1_ASM504755v1	ftp://ftp.ncbi.nlm.nih.gov/genomes/all/GCF/005/047/555/GCF_005047555.1_ASM504755v1	/	Homo sapiens
Staphylococcus haemolyticus	Bacteria;Terrabacteria group;Firmicutes	1	SAMN11458156	PRJNA533474	GCA_005047465.1	Contig	2.51369	32.7	/	SUKV01	105	2402	2019-05-01T00:00:00Z	ftp://ftp.ncbi.nlm.nih.gov/genomes/all/GCA/005/047/465/GCA_005047465.1_ASM504746v1	ftp://ftp.ncbi.nlm.nih.gov/genomes/all/GCF/005/047/465/GCF_005047465.1_ASM504746v1	/	Homo sapiens
Staphylococcus haemolyticus	Bacteria;Terrabacteria group;Firmicutes	21	SAMN11458140	PRJNA533474	GCA_005047415.1	Contig	2.68328	32.6	/	SUKI01	254	2572	2019-05-01T00:00:00Z	ftp://ftp.ncbi.nlm.nih.gov/genomes/all/GCA/005/047/415/GCA_005047415.1_ASM504741v1	ftp://ftp.ncbi.nlm.nih.gov/genomes/all/GCF/005/047/415/GCF_005047415.1_ASM504741v1	/	Homo sapiens
Staphylococcus haemolyticus	Bacteria;Terrabacteria group;Firmicutes	22	SAMN11458139	PRJNA533474	GCA_005047405.1	Contig	2.4848	32.7	/	SUKJ01	91	2374	2019-05-01T00:00:00Z	ftp://ftp.ncbi.nlm.nih.gov/genomes/all/GCA/005/047/405/GCA_005047405.1_ASM504740v1	ftp://ftp.ncbi.nlm.nih.gov/genomes/all/GCF/005/047/405/GCF_005047405.1_ASM504740v1	/	/
Staphylococcus haemolyticus	Bacteria;Terrabacteria group;Firmicutes	MDMC083	SAMN10581785	PRJNA475125	GCA_003970835.1	Contig	2.37919	32.8	/	RXGD01	68	2227	2018-12-17T00:00:00Z	ftp://ftp.ncbi.nlm.nih.gov/genomes/all/GCA/003/970/835/GCA_003970835.1_ASM397083v1	ftp://ftp.ncbi.nlm.nih.gov/genomes/all/GCF/003/970/835/GCF_003970835.1_ASM397083v1	desert sand	/
Staphylococcus haemolyticus	Bacteria;Terrabacteria group;Firmicutes	FDAARGOS_517	SAMN10163211	PRJNA231221	GCA_003956005.1	Complete	2.6695	32.7648	chromosome:NZ_CP033814.1/CP033814.1; plasmid unnamed1:NZ_CP033812.1/CP033812.1; plasmid unnamed2:NZ_CP033813.1/CP033813.1		3	2381	2018-12-19T00:00:00Z	ftp://ftp.ncbi.nlm.nih.gov/genomes/all/GCA/003/956/005/GCA_003956005.1_ASM395600v1	ftp://ftp.ncbi.nlm.nih.gov/genomes/all/GCF/003/956/005/GCF_003956005.1_ASM395600v1	/	Homo sapiens
Staphylococcus haemolyticus	Bacteria;Terrabacteria group;Firmicutes	VB840	SAMN10031555	PRJNA490266	GCA_003596385.1	Contig	2.45817	32.6	/	QYYK01	107	2288	2018-09-24T00:00:00Z	ftp://ftp.ncbi.nlm.nih.gov/genomes/all/GCA/003/596/385/GCA_003596385.1_ASM359638v1	ftp://ftp.ncbi.nlm.nih.gov/genomes/all/GCF/003/596/385/GCF_003596385.1_ASM359638v1	blood	Homo sapiens
Staphylococcus haemolyticus	Bacteria;Terrabacteria group;Firmicutes	VB19458	SAMN10031556	PRJNA490266	GCA_003596365.3	Complete	2.69921	32.8	chromosome:NZ_CP045187.2/CP045187.2		1	2405	2019-10-17T00:00:00Z	ftp://ftp.ncbi.nlm.nih.gov/genomes/all/GCA/003/596/365/GCA_003596365.3_ASM359636v3	ftp://ftp.ncbi.nlm.nih.gov/genomes/all/GCF/003/596/365/GCF_003596365.3_ASM359636v3	blood	Homo sapiens
Staphylococcus haemolyticus	Bacteria;Terrabacteria group;Firmicutes	VB5326	SAMN10031557	PRJNA490266	GCA_003596325.1	Contig	2.52858	32.6	/	QYYI01	113	2378	2018-09-24T00:00:00Z	ftp://ftp.ncbi.nlm.nih.gov/genomes/all/GCA/003/596/325/GCA_003596325.1_ASM359632v1	ftp://ftp.ncbi.nlm.nih.gov/genomes/all/GCF/003/596/325/GCF_003596325.1_ASM359632v1	blood	Homo sapiens
Staphylococcus haemolyticus	Bacteria;Terrabacteria group;Firmicutes	SNUC 192	SAMN06173052	PRJNA342349	GCA_003580905.1	Contig	2.4494	33	/	QYJL01	154	2279	2018-09-20T00:00:00Z	ftp://ftp.ncbi.nlm.nih.gov/genomes/all/GCA/003/580/905/GCA_003580905.1_ASM358090v1	ftp://ftp.ncbi.nlm.nih.gov/genomes/all/GCF/003/580/905/GCF_003580905.1_ASM358090v1	Herd 106	Bos taurus
Staphylococcus haemolyticus	Bacteria;Terrabacteria group;Firmicutes	SNUC 2184	SAMN06173064	PRJNA342349	GCA_003580815.1	Contig	2.38905	33	/	QYJK01	298	2222	2018-09-20T00:00:00Z	ftp://ftp.ncbi.nlm.nih.gov/genomes/all/GCA/003/580/815/GCA_003580815.1_ASM358081v1	ftp://ftp.ncbi.nlm.nih.gov/genomes/all/GCF/003/580/815/GCF_003580815.1_ASM358081v1	Herd 401	Bos taurus
Staphylococcus haemolyticus	Bacteria;Terrabacteria group;Firmicutes	SNUC 4350	SAMN06173069	PRJNA342349	GCA_003580795.1	Contig	3.2769	34	/	QYJI01	1415	3722	2018-09-20T00:00:00Z	ftp://ftp.ncbi.nlm.nih.gov/genomes/all/GCA/003/580/795/GCA_003580795.1_ASM358079v1		Herd 218	Bos taurus
Staphylococcus haemolyticus	Bacteria;Terrabacteria group;Firmicutes	SNUC 5468	SAMN06173072	PRJNA342349	GCA_003580785.1	Contig	2.49626	32.9	/	QXVT01	237	2336	2018-09-20T00:00:00Z	ftp://ftp.ncbi.nlm.nih.gov/genomes/all/GCA/003/580/785/GCA_003580785.1_ASM358078v1	ftp://ftp.ncbi.nlm.nih.gov/genomes/all/GCF/003/580/785/GCF_003580785.1_ASM358078v1	Herd 319	Bos taurus
Staphylococcus haemolyticus	Bacteria;Terrabacteria group;Firmicutes	SNUC 2245	SAMN06173065	PRJNA342349	GCA_003579675.1	Contig	2.38913	32.9	/	QYJJ01	301	2244	2018-09-20T00:00:00Z	ftp://ftp.ncbi.nlm.nih.gov/genomes/all/GCA/003/579/675/GCA_003579675.1_ASM357967v1	ftp://ftp.ncbi.nlm.nih.gov/genomes/all/GCF/003/579/675/GCF_003579675.1_ASM357967v1	Herd 404	Bos taurus
Staphylococcus haemolyticus	Bacteria;Terrabacteria group;Firmicutes	0050-1702-2009	SAMN09642111	PRJNA480581	GCA_003428555.1	Scaffold	2.54501	32.7	/	QVPZ01	221	2423	2018-08-26T00:00:00Z	ftp://ftp.ncbi.nlm.nih.gov/genomes/all/GCA/003/428/555/GCA_003428555.1_ASM342855v1	ftp://ftp.ncbi.nlm.nih.gov/genomes/all/GCF/003/428/555/GCF_003428555.1_ASM342855v1	blood	Homo sapiens
Staphylococcus haemolyticus	Bacteria;Terrabacteria group;Firmicutes	0054-1702-2009	SAMN09642112	PRJNA480581	GCA_003428545.1	Scaffold	2.54789	32.7	/	QVPY01	187	2439	2018-08-26T00:00:00Z	ftp://ftp.ncbi.nlm.nih.gov/genomes/all/GCA/003/428/545/GCA_003428545.1_ASM342854v1	ftp://ftp.ncbi.nlm.nih.gov/genomes/all/GCF/003/428/545/GCF_003428545.1_ASM342854v1	blood	Homo sapiens
Staphylococcus haemolyticus	Bacteria;Terrabacteria group;Firmicutes	0878-2001-2009	SAMN09642114	PRJNA480581	GCA_003428475.1	Scaffold	2.57972	32.8	/	QVPW01	143	2487	2018-08-26T00:00:00Z	ftp://ftp.ncbi.nlm.nih.gov/genomes/all/GCA/003/428/475/GCA_003428475.1_ASM342847v1	ftp://ftp.ncbi.nlm.nih.gov/genomes/all/GCF/003/428/475/GCF_003428475.1_ASM342847v1	blood	Homo sapiens
Staphylococcus haemolyticus	Bacteria;Terrabacteria group;Firmicutes	0894-2001-2009	SAMN09642113	PRJNA480581	GCA_003428465.1	Scaffold	2.58161	32.8	/	QVPX01	151	2488	2018-08-26T00:00:00Z	ftp://ftp.ncbi.nlm.nih.gov/genomes/all/GCA/003/428/465/GCA_003428465.1_ASM342846v1	ftp://ftp.ncbi.nlm.nih.gov/genomes/all/GCF/003/428/465/GCF_003428465.1_ASM342846v1	Umbilical wound	/
Staphylococcus haemolyticus	Bacteria;Terrabacteria group;Firmicutes	SNUC 109	SAMN06173046	PRJNA342349	GCA_003043825.1	Contig	2.52941	32.8	/	PZIY01	142	2397	2018-04-06T00:00:00Z	ftp://ftp.ncbi.nlm.nih.gov/genomes/all/GCA/003/043/825/GCA_003043825.1_ASM304382v1	ftp://ftp.ncbi.nlm.nih.gov/genomes/all/GCF/003/043/825/GCF_003043825.1_ASM304382v1	Herd 101	Bos taurus
Staphylococcus haemolyticus	Bacteria;Terrabacteria group;Firmicutes	SNUC 123	SAMN06173048	PRJNA342349	GCA_003043815.1	Contig	2.47176	32.9	/	PZIX01	84	2293	2018-04-06T00:00:00Z	ftp://ftp.ncbi.nlm.nih.gov/genomes/all/GCA/003/043/815/GCA_003043815.1_ASM304381v1	ftp://ftp.ncbi.nlm.nih.gov/genomes/all/GCF/003/043/815/GCF_003043815.1_ASM304381v1	Herd 106	Bos taurus
Staphylococcus haemolyticus	Bacteria;Terrabacteria group;Firmicutes	SNUC 203	SAMN06173053	PRJNA342349	GCA_003043795.1	Contig	2.47601	32.9	/	PZIT01	309	2290	2018-04-06T00:00:00Z	ftp://ftp.ncbi.nlm.nih.gov/genomes/all/GCA/003/043/795/GCA_003043795.1_ASM304379v1	ftp://ftp.ncbi.nlm.nih.gov/genomes/all/GCF/003/043/795/GCF_003043795.1_ASM304379v1	Herd 104	Bos taurus
Staphylococcus haemolyticus	Bacteria;Terrabacteria group;Firmicutes	SNUC 823	SAMN06173055	PRJNA342349	GCA_003043775.1	Contig	2.46419	33	/	PZIR01	180	2276	2018-04-06T00:00:00Z	ftp://ftp.ncbi.nlm.nih.gov/genomes/all/GCA/003/043/775/GCA_003043775.1_ASM304377v1	ftp://ftp.ncbi.nlm.nih.gov/genomes/all/GCF/003/043/775/GCF_003043775.1_ASM304377v1	Herd 214	Bos taurus
Staphylococcus haemolyticus	Bacteria;Terrabacteria group;Firmicutes	SNUC 220	SAMN06173054	PRJNA342349	GCA_003043755.1	Contig	2.40878	32.9	/	PZIS01	125	2235	2018-04-06T00:00:00Z	ftp://ftp.ncbi.nlm.nih.gov/genomes/all/GCA/003/043/755/GCA_003043755.1_ASM304375v1	ftp://ftp.ncbi.nlm.nih.gov/genomes/all/GCF/003/043/755/GCF_003043755.1_ASM304375v1	Herd 106	Bos taurus
Staphylococcus haemolyticus	Bacteria;Terrabacteria group;Firmicutes	SNUC 1408	SAMN06173060	PRJNA342349	GCA_003043735.1	Contig	2.54756	32.9	/	PZIM01	100	2426	2018-04-06T00:00:00Z	ftp://ftp.ncbi.nlm.nih.gov/genomes/all/GCA/003/043/735/GCA_003043735.1_ASM304373v1	ftp://ftp.ncbi.nlm.nih.gov/genomes/all/GCF/003/043/735/GCF_003043735.1_ASM304373v1	Herd 416	Bos taurus
Staphylococcus haemolyticus	Bacteria;Terrabacteria group;Firmicutes	SNUC 3453	SAMN06173067	PRJNA342349	GCA_003043715.1	Contig	2.50234	32.8	/	PZIH01	144	2321	2018-04-06T00:00:00Z	ftp://ftp.ncbi.nlm.nih.gov/genomes/all/GCA/003/043/715/GCA_003043715.1_ASM304371v1	ftp://ftp.ncbi.nlm.nih.gov/genomes/all/GCF/003/043/715/GCF_003043715.1_ASM304371v1	Herd 413	Bos taurus
Staphylococcus haemolyticus	Bacteria;Terrabacteria group;Firmicutes	SNUC 2139	SAMN06173063	PRJNA342349	GCA_003043695.1	Contig	2.5559	32.9	/	PZIJ01	217	2371	2018-04-06T00:00:00Z	ftp://ftp.ncbi.nlm.nih.gov/genomes/all/GCA/003/043/695/GCA_003043695.1_ASM304369v1	ftp://ftp.ncbi.nlm.nih.gov/genomes/all/GCF/003/043/695/GCF_003043695.1_ASM304369v1	Herd 321	Bos taurus
Staphylococcus haemolyticus	Bacteria;Terrabacteria group;Firmicutes	SNUC 3825	SAMN06173068	PRJNA342349	GCA_003043675.1	Contig	2.46237	33	/	PZIG01	119	2281	2018-04-06T00:00:00Z	ftp://ftp.ncbi.nlm.nih.gov/genomes/all/GCA/003/043/675/GCA_003043675.1_ASM304367v1	ftp://ftp.ncbi.nlm.nih.gov/genomes/all/GCF/003/043/675/GCF_003043675.1_ASM304367v1	Herd 208	Bos taurus
Staphylococcus haemolyticus	Bacteria;Terrabacteria group;Firmicutes	SNUC 4637	SAMN06173071	PRJNA342349	GCA_003043635.1	Contig	2.53464	32.9	/	PZIE01	186	2385	2018-04-06T00:00:00Z	ftp://ftp.ncbi.nlm.nih.gov/genomes/all/GCA/003/043/635/GCA_003043635.1_ASM304363v1	ftp://ftp.ncbi.nlm.nih.gov/genomes/all/GCF/003/043/635/GCF_003043635.1_ASM304363v1	Herd 223	Bos taurus
Staphylococcus haemolyticus	Bacteria;Terrabacteria group;Firmicutes	SNUC 1114	SAMN06173056	PRJNA342349	GCA_003043015.1	Contig	2.47694	32.9	/	PZIQ01	115	2298	2018-04-06T00:00:00Z	ftp://ftp.ncbi.nlm.nih.gov/genomes/all/GCA/003/043/015/GCA_003043015.1_ASM304301v1	ftp://ftp.ncbi.nlm.nih.gov/genomes/all/GCF/003/043/015/GCF_003043015.1_ASM304301v1	Herd 307	Bos taurus
Staphylococcus haemolyticus	Bacteria;Terrabacteria group;Firmicutes	SNUC 127	SAMN06173049	PRJNA342349	GCA_003042695.1	Contig	2.41125	32.9	/	PZIW01	88	2234	2018-04-06T00:00:00Z	ftp://ftp.ncbi.nlm.nih.gov/genomes/all/GCA/003/042/695/GCA_003042695.1_ASM304269v1	ftp://ftp.ncbi.nlm.nih.gov/genomes/all/GCF/003/042/695/GCF_003042695.1_ASM304269v1	Herd 103	Bos taurus
Staphylococcus haemolyticus	Bacteria;Terrabacteria group;Firmicutes	SNUC 128	SAMN06173050	PRJNA342349	GCA_003042675.1	Contig	2.35221	32.9	/	PZIV01	63	2150	2018-04-06T00:00:00Z	ftp://ftp.ncbi.nlm.nih.gov/genomes/all/GCA/003/042/675/GCA_003042675.1_ASM304267v1	ftp://ftp.ncbi.nlm.nih.gov/genomes/all/GCF/003/042/675/GCF_003042675.1_ASM304267v1	Herd 101	Bos taurus
Staphylococcus haemolyticus	Bacteria;Terrabacteria group;Firmicutes	SNUC 1450	SAMN06173061	PRJNA342349	GCA_003042615.1	Contig	2.43395	32.9	/	PZIL01	134	2252	2018-04-06T00:00:00Z	ftp://ftp.ncbi.nlm.nih.gov/genomes/all/GCA/003/042/615/GCA_003042615.1_ASM304261v1	ftp://ftp.ncbi.nlm.nih.gov/genomes/all/GCF/003/042/615/GCF_003042615.1_ASM304261v1	Herd 416	Bos taurus
Staphylococcus haemolyticus	Bacteria;Terrabacteria group;Firmicutes	SNUC 136	SAMN06173051	PRJNA342349	GCA_003042595.1	Contig	2.42565	33	/	PZIU01	167	2248	2018-04-06T00:00:00Z	ftp://ftp.ncbi.nlm.nih.gov/genomes/all/GCA/003/042/595/GCA_003042595.1_ASM304259v1	ftp://ftp.ncbi.nlm.nih.gov/genomes/all/GCF/003/042/595/GCF_003042595.1_ASM304259v1	Herd 105	Bos taurus
Staphylococcus haemolyticus	Bacteria;Terrabacteria group;Firmicutes	SNUC 1584	SAMN06173062	PRJNA342349	GCA_003042575.1	Contig	2.53206	33	/	PZIK01	186	2388	2018-04-06T00:00:00Z	ftp://ftp.ncbi.nlm.nih.gov/genomes/all/GCA/003/042/575/GCA_003042575.1_ASM304257v1	ftp://ftp.ncbi.nlm.nih.gov/genomes/all/GCF/003/042/575/GCF_003042575.1_ASM304257v1	Herd 201	Bos taurus
Staphylococcus haemolyticus	Bacteria;Terrabacteria group;Firmicutes	SNUC 1317	SAMN06173057	PRJNA342349	GCA_003042535.1	Contig	2.46567	32.9	/	PZIP01	80	2282	2018-04-06T00:00:00Z	ftp://ftp.ncbi.nlm.nih.gov/genomes/all/GCA/003/042/535/GCA_003042535.1_ASM304253v1	ftp://ftp.ncbi.nlm.nih.gov/genomes/all/GCF/003/042/535/GCF_003042535.1_ASM304253v1	Herd 210	Bos taurus
Staphylococcus haemolyticus	Bacteria;Terrabacteria group;Firmicutes	SNUC 1361	SAMN06173059	PRJNA342349	GCA_003042515.1	Contig	2.51549	32.9	/	PZIN01	100	2342	2018-04-06T00:00:00Z	ftp://ftp.ncbi.nlm.nih.gov/genomes/all/GCA/003/042/515/GCA_003042515.1_ASM304251v1	ftp://ftp.ncbi.nlm.nih.gov/genomes/all/GCF/003/042/515/GCF_003042515.1_ASM304251v1	Herd 415	Bos taurus
Staphylococcus haemolyticus	Bacteria;Terrabacteria group;Firmicutes	SNUC 2814	SAMN06173066	PRJNA342349	GCA_003042495.1	Contig	2.43544	32.8	/	PZII01	163	2265	2018-04-06T00:00:00Z	ftp://ftp.ncbi.nlm.nih.gov/genomes/all/GCA/003/042/495/GCA_003042495.1_ASM304249v1	ftp://ftp.ncbi.nlm.nih.gov/genomes/all/GCF/003/042/495/GCF_003042495.1_ASM304249v1	Herd 410	Bos taurus
Staphylococcus haemolyticus	Bacteria;Terrabacteria group;Firmicutes	SNUC 4488	SAMN06173070	PRJNA342349	GCA_003042455.1	Contig	2.43441	33	/	PZIF01	316	2243	2018-04-06T00:00:00Z	ftp://ftp.ncbi.nlm.nih.gov/genomes/all/GCA/003/042/455/GCA_003042455.1_ASM304245v1	ftp://ftp.ncbi.nlm.nih.gov/genomes/all/GCF/003/042/455/GCF_003042455.1_ASM304245v1	Herd 220	Bos taurus
Staphylococcus haemolyticus	Bacteria;Terrabacteria group;Firmicutes	SNUC 5782	SAMN06173073	PRJNA342349	GCA_003042435.1	Contig	2.49901	33	/	PZID01	234	2333	2018-04-06T00:00:00Z	ftp://ftp.ncbi.nlm.nih.gov/genomes/all/GCA/003/042/435/GCA_003042435.1_ASM304243v1	ftp://ftp.ncbi.nlm.nih.gov/genomes/all/GCF/003/042/435/GCF_003042435.1_ASM304243v1	Herd 326	Bos taurus
Staphylococcus haemolyticus	Bacteria;Terrabacteria group;Firmicutes	SNUC 4966	SAMN06173074	PRJNA342349	GCA_003042415.1	Contig	2.51813	32.9	/	PZIC01	55	2346	2018-04-06T00:00:00Z	ftp://ftp.ncbi.nlm.nih.gov/genomes/all/GCA/003/042/415/GCA_003042415.1_ASM304241v1	ftp://ftp.ncbi.nlm.nih.gov/genomes/all/GCF/003/042/415/GCF_003042415.1_ASM304241v1	Herd 304	Bos taurus
Staphylococcus haemolyticus	Bacteria;Terrabacteria group;Firmicutes	SGAir0252	SAMN08103045	PRJNA388547	GCA_002952715.2	Complete	2.67459	32.7502	chromosome:NZ_CP025031.1/CP025031.1; plasmid pSGAir0252B:NZ_CP025033.1/CP025033.1		2	2442	2018-02-22T00:00:00Z	ftp://ftp.ncbi.nlm.nih.gov/genomes/all/GCA/002/952/715/GCA_002952715.2_ASM295271v2	ftp://ftp.ncbi.nlm.nih.gov/genomes/all/GCF/002/952/715/GCF_002952715.2_ASM295271v2	air	/
Staphylococcus haemolyticus	Bacteria;Terrabacteria group;Firmicutes	G811N2B1	SAMN08031759	PRJNA417366	GCA_002934125.2	Contig	2.80214	34.4	/	PGWX01	840	3077	2018-02-21T00:00:00Z	ftp://ftp.ncbi.nlm.nih.gov/genomes/all/GCA/002/934/125/GCA_002934125.2_ASM293412v2	ftp://ftp.ncbi.nlm.nih.gov/genomes/all/GCF/002/934/125/GCF_002934125.2_ASM293412v2	nares	/
Staphylococcus haemolyticus	Bacteria;Terrabacteria group;Firmicutes	A109N1B1	SAMN08031757	PRJNA417366	GCA_002934085.1	Scaffold	2.94124	34.4	/	PGWY01	1085	3265	2018-02-21T00:00:00Z	ftp://ftp.ncbi.nlm.nih.gov/genomes/all/GCA/002/934/085/GCA_002934085.1_ASM293408v1	ftp://ftp.ncbi.nlm.nih.gov/genomes/all/GCF/002/934/085/GCF_002934085.1_ASM293408v1	nares	Homo sapiens
Staphylococcus haemolyticus	Bacteria;Terrabacteria group;Firmicutes	83131B	SAMN08161435	PRJNA417990	GCA_002906615.1	Complete	2.61267	32.7706	chromosome:NZ_CP025396.1/CP025396.1; plasmid p83131A:NZ_CP025397.1/CP025397.1; plasmid p83131B:NZ_CP025398.1/CP025398.1		3	2389	2018-01-30T00:00:00Z	ftp://ftp.ncbi.nlm.nih.gov/genomes/all/GCA/002/906/615/GCA_002906615.1_ASM290661v1	ftp://ftp.ncbi.nlm.nih.gov/genomes/all/GCF/002/906/615/GCF_002906615.1_ASM290661v1	hospital	Homo sapiens
Staphylococcus haemolyticus	Bacteria;Terrabacteria group;Firmicutes	83131A	SAMN08013134	PRJNA417990	GCA_002906595.1	Complete	2.61086	32.7722	chromosome:NZ_CP024809.1/CP024809.1; plasmid p83131A:NZ_CP024810.1/CP024810.1		2	2383	2018-01-30T00:00:00Z	ftp://ftp.ncbi.nlm.nih.gov/genomes/all/GCA/002/906/595/GCA_002906595.1_ASM290659v1	ftp://ftp.ncbi.nlm.nih.gov/genomes/all/GCF/002/906/595/GCF_002906595.1_ASM290659v1	hospital	Homo sapiens
Staphylococcus haemolyticus	Bacteria;Terrabacteria group;Firmicutes	NCTC 11042	SAMN06177164	PRJNA339206	GCA_002901805.1	Scaffold	2.4724	32.7	/	PPQA01	92	2335	2018-01-27T00:00:00Z	ftp://ftp.ncbi.nlm.nih.gov/genomes/all/GCA/002/901/805/GCA_002901805.1_ASM290180v1	ftp://ftp.ncbi.nlm.nih.gov/genomes/all/GCF/002/901/805/GCF_002901805.1_ASM290180v1	skin	Homo sapiens
Staphylococcus haemolyticus	Bacteria;Terrabacteria group;Firmicutes	Z52	SAMN08042851	PRJNA419091	GCA_002892325.1	Contig	2.38959	32.6	/	PHHQ01	79	1751	2018-01-18T00:00:00Z	ftp://ftp.ncbi.nlm.nih.gov/genomes/all/GCA/002/892/325/GCA_002892325.1_ASM289232v1	ftp://ftp.ncbi.nlm.nih.gov/genomes/all/GCF/002/892/325/GCF_002892325.1_ASM289232v1	groundwater	/
Staphylococcus haemolyticus	Bacteria;Terrabacteria group;Firmicutes	SH05_17	SAMN08095614	PRJNA419708	GCA_002799545.1	Contig	2.55398	32.5	/	PHKK01	91	2402	2017-11-29T00:00:00Z	ftp://ftp.ncbi.nlm.nih.gov/genomes/all/GCA/002/799/545/GCA_002799545.1_ASM279954v1	ftp://ftp.ncbi.nlm.nih.gov/genomes/all/GCF/002/799/545/GCF_002799545.1_ASM279954v1	blood	Homo sapiens
Staphylococcus haemolyticus	Bacteria;Terrabacteria group;Firmicutes	OG2	SAMN06718480	PRJNA375758	GCA_002276975.1	Contig	2.75133	33.1	/	NCXH01	619	2691	2017-08-29T00:00:00Z	ftp://ftp.ncbi.nlm.nih.gov/genomes/all/GCA/002/276/975/GCA_002276975.1_ASM227697v1	ftp://ftp.ncbi.nlm.nih.gov/genomes/all/GCF/002/276/975/GCF_002276975.1_ASM227697v1	kefir	/
Staphylococcus haemolyticus	Bacteria;Terrabacteria group;Firmicutes	SH06	SAMN06908747	PRJNA385713	GCA_002165435.1	Contig	2.50142	32.6	/	NFUG01	4	2276	2017-06-02T00:00:00Z	ftp://ftp.ncbi.nlm.nih.gov/genomes/all/GCA/002/165/435/GCA_002165435.1_ASM216543v1	ftp://ftp.ncbi.nlm.nih.gov/genomes/all/GCF/002/165/435/GCF_002165435.1_ASM216543v1	blood	Homo sapiens
Staphylococcus haemolyticus	Bacteria;Terrabacteria group;Firmicutes	IPK_TSA25	SAMN06759398	PRJNA317609	GCA_002114275.1	Contig	2.5174	32.8	/	NDWY01	4	2278	2017-04-28T00:00:00Z	ftp://ftp.ncbi.nlm.nih.gov/genomes/all/GCA/002/114/275/GCA_002114275.1_ASM211427v1	ftp://ftp.ncbi.nlm.nih.gov/genomes/all/GCF/002/114/275/GCF_002114275.1_ASM211427v1	surface area of a building with less than 200 occupants
Staphylococcus haemolyticus	Bacteria;Terrabacteria group;Firmicutes	SW007	SAMN06227236	PRJNA361219	GCA_001975855.1	Contig	2.3341	32.6	/	MTIZ01	55	2161	2017-01-31T00:00:00Z	ftp://ftp.ncbi.nlm.nih.gov/genomes/all/GCA/001/975/855/GCA_001975855.1_ASM197585v1	ftp://ftp.ncbi.nlm.nih.gov/genomes/all/GCF/001/975/855/GCF_001975855.1_ASM197585v1	/	Dog
Staphylococcus haemolyticus	Bacteria;Terrabacteria group;Firmicutes	NW19	SAMN06112365	PRJNA356357	GCA_001969875.1	Scaffold	2.43693	32.6	/	MRUY01	77	2274	2017-01-23T00:00:00Z	ftp://ftp.ncbi.nlm.nih.gov/genomes/all/GCA/001/969/875/GCA_001969875.1_ASM196987v1	ftp://ftp.ncbi.nlm.nih.gov/genomes/all/GCF/001/969/875/GCF_001969875.1_ASM196987v1	bovine milk	/
Staphylococcus haemolyticus	Bacteria;Terrabacteria group;Firmicutes	BC05211	SAMN06112366	PRJNA356358	GCA_001969865.1	Scaffold	2.48452	32.6	/	MRUZ01	65	2295	2017-01-23T00:00:00Z	ftp://ftp.ncbi.nlm.nih.gov/genomes/all/GCA/001/969/865/GCA_001969865.1_ASM196986v1	ftp://ftp.ncbi.nlm.nih.gov/genomes/all/GCF/001/969/865/GCF_001969865.1_ASM196986v1	bovine milk	/
Staphylococcus haemolyticus	Bacteria;Terrabacteria group;Firmicutes	VB31546	SAMN05292878	PRJNA326799	GCA_001756685.1	Contig	2.5209	32.7	/	MAUC01	110	2361	2016-10-11T00:00:00Z	ftp://ftp.ncbi.nlm.nih.gov/genomes/all/GCA/001/756/685/GCA_001756685.1_ASM175668v1	ftp://ftp.ncbi.nlm.nih.gov/genomes/all/GCF/001/756/685/GCF_001756685.1_ASM175668v1	blood	Homo sapiens
Staphylococcus haemolyticus	Bacteria;Terrabacteria group;Firmicutes	IIF2SW-P5	SAMN04902361	PRJNA319366	GCA_001743425.1	Contig	2.67412	33.1	/	MIZW01	559	2564	2016-09-24T00:00:00Z	ftp://ftp.ncbi.nlm.nih.gov/genomes/all/GCA/001/743/425/GCA_001743425.1_ASM174342v1	ftp://ftp.ncbi.nlm.nih.gov/genomes/all/GCF/001/743/425/GCF_001743425.1_ASM174342v1	/	/
Staphylococcus haemolyticus	Bacteria;Terrabacteria group;Firmicutes	39	SAMN03014694	PRJNA259933	GCA_001705245.1	Contig	2.48489	32.6	/	JRAW01	199	2223	2016-08-15T00:00:00Z	ftp://ftp.ncbi.nlm.nih.gov/genomes/all/GCA/001/705/245/GCA_001705245.1_ASM170524v1	ftp://ftp.ncbi.nlm.nih.gov/genomes/all/GCF/001/705/245/GCF_001705245.1_ASM170524v1	/	Homo sapiens
Staphylococcus haemolyticus	Bacteria;Terrabacteria group;Firmicutes	527	SAMN03014720	PRJNA259934	GCA_001705155.1	Contig	2.47825	32.7	/	JRAZ01	144	2294	2016-08-15T00:00:00Z	ftp://ftp.ncbi.nlm.nih.gov/genomes/all/GCA/001/705/155/GCA_001705155.1_ASM170515v1	ftp://ftp.ncbi.nlm.nih.gov/genomes/all/GCF/001/705/155/GCF_001705155.1_ASM170515v1	blood	Homo sapiens
Staphylococcus haemolyticus	Bacteria;Terrabacteria group;Firmicutes	864-1	SAMN03014709	PRJNA259935	GCA_001705095.1	Contig	2.54812	32.6	/	JRAY01	180	2250	2016-08-15T00:00:00Z	ftp://ftp.ncbi.nlm.nih.gov/genomes/all/GCA/001/705/095/GCA_001705095.1_ASM170509v1	ftp://ftp.ncbi.nlm.nih.gov/genomes/all/GCF/001/705/095/GCF_001705095.1_ASM170509v1	feces	Homo sapiens
Staphylococcus haemolyticus	Bacteria;Terrabacteria group;Firmicutes	421	SAMN03014697	PRJNA259936	GCA_001705085.1	Contig	2.44707	32.7	/	JRAX01	173	2246	2016-08-15T00:00:00Z	ftp://ftp.ncbi.nlm.nih.gov/genomes/all/GCA/001/705/085/GCA_001705085.1_ASM170508v1	ftp://ftp.ncbi.nlm.nih.gov/genomes/all/GCF/001/705/085/GCF_001705085.1_ASM170508v1	throat	Homo sapiens
Staphylococcus haemolyticus	Bacteria;Terrabacteria group;Firmicutes	S167	SAMN04361561	PRJNA306712	GCA_001611955.1	Complete	2.56015	32.7831	chromosome:NZ_CP013911.1/CP013911.1; plasmid pSH108:NZ_CP013912.1/CP013912.1		2	2347	2016-04-06T00:00:00Z	ftp://ftp.ncbi.nlm.nih.gov/genomes/all/GCA/001/611/955/GCA_001611955.1_ASM161195v1	ftp://ftp.ncbi.nlm.nih.gov/genomes/all/GCF/001/611/955/GCF_001611955.1_ASM161195v1	eaf vegetable	/
Staphylococcus haemolyticus	Bacteria;Terrabacteria group;Firmicutes	SH747	SAMN04311881	PRJNA304951	GCA_001529465.1	Contig	2.41255	32.7	/	LRHM01	124	2301	2016-01-22T00:00:00Z	ftp://ftp.ncbi.nlm.nih.gov/genomes/all/GCA/001/529/465/GCA_001529465.1_ASM152946v1	ftp://ftp.ncbi.nlm.nih.gov/genomes/all/GCF/001/529/465/GCF_001529465.1_ASM152946v1	eye	Homo sapiens
Staphylococcus haemolyticus	Bacteria;Terrabacteria group;Firmicutes	SH1574	SAMN04313475	PRJNA304997	GCA_001529445.1	Contig	2.38466	32.6	/	LRBM01	108	2272	2016-01-22T00:00:00Z	ftp://ftp.ncbi.nlm.nih.gov/genomes/all/GCA/001/529/445/GCA_001529445.1_ASM152944v1	ftp://ftp.ncbi.nlm.nih.gov/genomes/all/GCF/001/529/445/GCF_001529445.1_ASM152944v1	eye	Homo sapiens
Staphylococcus haemolyticus	Bacteria;Terrabacteria group;Firmicutes	SH1752	SAMN04316314	PRJNA305004	GCA_001529425.1	Contig	2.69547	32.6	/	LRHN01	534	2627	2016-01-22T00:00:00Z	ftp://ftp.ncbi.nlm.nih.gov/genomes/all/GCA/001/529/425/GCA_001529425.1_ASM152942v1	ftp://ftp.ncbi.nlm.nih.gov/genomes/all/GCF/001/529/425/GCF_001529425.1_ASM152942v1	eye	Bos taurus
Staphylococcus haemolyticus	Bacteria;Terrabacteria group;Firmicutes	SHN65	SAMN04316316	PRJNA305007	GCA_001529395.1	Contig	2.33488	32.7	/	LRHO01	100	2206	2016-01-22T00:00:00Z	ftp://ftp.ncbi.nlm.nih.gov/genomes/all/GCA/001/529/395/GCA_001529395.1_ASM152939v1	ftp://ftp.ncbi.nlm.nih.gov/genomes/all/GCF/001/529/395/GCF_001529395.1_ASM152939v1	eye	Homo sapiens
Staphylococcus haemolyticus	Bacteria;Terrabacteria group;Firmicutes	SHN36	SAMN04316315	PRJNA305005	GCA_001529375.1	Contig	2.36338	32.7	/	LRBN01	74	2234	2016-01-22T00:00:00Z	ftp://ftp.ncbi.nlm.nih.gov/genomes/all/GCA/001/529/375/GCA_001529375.1_ASM152937v1	ftp://ftp.ncbi.nlm.nih.gov/genomes/all/GCF/001/529/375/GCF_001529375.1_ASM152937v1	eye	Homo sapiens
Staphylococcus haemolyticus	Bacteria;Terrabacteria group;Firmicutes	FDAARGOS_130	SAMN03996273	PRJNA231221	GCA_001471515.2	Contig	2.69552	32.8	/	LOSE02	2	2443	2015-12-21T00:00:00Z	ftp://ftp.ncbi.nlm.nih.gov/genomes/all/GCA/001/471/515/GCA_001471515.2_ASM147151v2	ftp://ftp.ncbi.nlm.nih.gov/genomes/all/GCF/001/471/515/GCF_001471515.2_ASM147151v2	blood	Homo sapiens
Staphylococcus haemolyticus	Bacteria;Terrabacteria group;Firmicutes	FDAARGOS_148	SAMN03996289	PRJNA231221	GCA_001471285.2	Contig	2.82833	32.6	/	LORN02	16	2474	2015-12-21T00:00:00Z	ftp://ftp.ncbi.nlm.nih.gov/genomes/all/GCA/001/471/285/GCA_001471285.2_ASM147128v2	ftp://ftp.ncbi.nlm.nih.gov/genomes/all/GCF/001/471/285/GCF_001471285.1_ASM147128v2	broviac blood	Homo sapiens
Staphylococcus haemolyticus	Bacteria;Terrabacteria group;Firmicutes	MTCC 3383	SAMN03997514	PRJNA293144	GCA_001412465.1	Contig	2.47248	32.7	/	LILF01	83	2349	2015-10-26T00:00:00Z	ftp://ftp.ncbi.nlm.nih.gov/genomes/all/GCA/001/412/465/GCA_001412465.1_ASM141246v1	ftp://ftp.ncbi.nlm.nih.gov/genomes/all/GCF/001/412/465/GCF_001412465.1_ASM141246v1	skin	Homo sapiens
Staphylococcus haemolyticus	Bacteria;Terrabacteria group;Firmicutes	7589	SAMEA1035113	PRJEB2705	GCA_001239725.1	Scaffold	2.53801	32.6	/	CUFV01	72	2405	2015-03-31T00:00:00Z	ftp://ftp.ncbi.nlm.nih.gov/genomes/all/GCA/001/239/725/GCA_001239725.1_7068_7_3	ftp://ftp.ncbi.nlm.nih.gov/genomes/all/GCF/001/239/725/GCF_001239725.1_7068_7_3	blood	Homo sapiens
Staphylococcus haemolyticus	Bacteria;Terrabacteria group;Firmicutes	W_139	SAMEA1035126	PRJEB2705	GCA_001239625.1	Scaffold	2.47936	32.6	/	CUFU01	94	2328	2015-03-31T00:00:00Z	ftp://ftp.ncbi.nlm.nih.gov/genomes/all/GCA/001/239/625/GCA_001239625.1_7068_7_24	ftp://ftp.ncbi.nlm.nih.gov/genomes/all/GCF/001/239/625/GCF_001239625.1_7068_7_24	/	Homo sapiens
Staphylococcus haemolyticus	Bacteria;Terrabacteria group;Firmicutes	51-43	SAMEA1035049	PRJEB2705	GCA_001239605.1	Contig	2.60887	32.6	/	CUDY01	78	2479	2015-03-31T00:00:00Z	ftp://ftp.ncbi.nlm.nih.gov/genomes/all/GCA/001/239/605/GCA_001239605.1_7067_4_64	ftp://ftp.ncbi.nlm.nih.gov/genomes/all/GCF/001/239/605/GCF_001239605.1_7067_4_64	blood	Homo sapiens
Staphylococcus haemolyticus	Bacteria;Terrabacteria group;Firmicutes	135814	SAMEA1035087	PRJEB2705	GCA_001239565.1	Contig	2.51864	32.7	/	CUGZ01	96	2389	2015-03-31T00:00:00Z	ftp://ftp.ncbi.nlm.nih.gov/genomes/all/GCA/001/239/565/GCA_001239565.1_7068_7_56	ftp://ftp.ncbi.nlm.nih.gov/genomes/all/GCF/001/239/565/GCF_001239565.1_7068_7_56	Arterial blood	Homo sapiens
Staphylococcus haemolyticus	Bacteria;Terrabacteria group;Firmicutes	CN1115	SAMEA1035115	PRJEB2705	GCA_001239505.1	Contig	2.52101	32.7	/	CUET01	76	2404	2015-03-31T00:00:00Z	ftp://ftp.ncbi.nlm.nih.gov/genomes/all/GCA/001/239/505/GCA_001239505.1_7067_4_84	ftp://ftp.ncbi.nlm.nih.gov/genomes/all/GCF/001/239/505/GCF_001239505.1_7067_4_84	/	Homo sapiens
Staphylococcus haemolyticus	Bacteria;Terrabacteria group;Firmicutes	1951-10-01	SAMEA1035130	PRJEB2705	GCA_001239425.1	Scaffold	2.51084	32.6	/	CUCX01	93	2379	2015-03-31T00:00:00Z	ftp://ftp.ncbi.nlm.nih.gov/genomes/all/GCA/001/239/425/GCA_001239425.1_7067_4_41	ftp://ftp.ncbi.nlm.nih.gov/genomes/all/GCF/001/239/425/GCF_001239425.1_7067_4_41	blood	Homo sapiens
Staphylococcus haemolyticus	Bacteria;Terrabacteria group;Firmicutes	2263-3461	SAMEA1035109	PRJEB2705	GCA_001239225.1	Scaffold	2.45833	32.8	/	CUEO01	18	2277	2015-03-31T00:00:00Z	ftp://ftp.ncbi.nlm.nih.gov/genomes/all/GCA/001/239/225/GCA_001239225.1_7067_4_79	ftp://ftp.ncbi.nlm.nih.gov/genomes/all/GCF/001/239/225/GCF_001239225.1_7067_4_79	teat	animal
Staphylococcus haemolyticus	Bacteria;Terrabacteria group;Firmicutes	8074328	SAMEA1035039	PRJEB2705	GCA_001238905.1	Contig	2.58388	32.7	/	CUFG01	74	2461	2015-03-31T00:00:00Z	ftp://ftp.ncbi.nlm.nih.gov/genomes/all/GCA/001/238/905/GCA_001238905.1_7068_7_13	ftp://ftp.ncbi.nlm.nih.gov/genomes/all/GCF/001/238/905/GCF_001238905.1_7068_7_13	blood	Homo sapiens
Staphylococcus haemolyticus	Bacteria;Terrabacteria group;Firmicutes	51-29	SAMEA1035047	PRJEB2705	GCA_001238865.1	Scaffold	2.50735	32.7	/	CUDN01	93	2389	2015-03-31T00:00:00Z	ftp://ftp.ncbi.nlm.nih.gov/genomes/all/GCA/001/238/865/GCA_001238865.1_7067_4_53	ftp://ftp.ncbi.nlm.nih.gov/genomes/all/GCF/001/238/865/GCF_001238865.1_7067_4_53	blood	Homo sapiens
Staphylococcus haemolyticus	Bacteria;Terrabacteria group;Firmicutes	25-63	SAMEA1035076	PRJEB2705	GCA_001238745.1	Contig	2.4813	32.7	/	CUCQ01	86	2359	2015-03-31T00:00:00Z	ftp://ftp.ncbi.nlm.nih.gov/genomes/all/GCA/001/238/745/GCA_001238745.1_7067_4_32	ftp://ftp.ncbi.nlm.nih.gov/genomes/all/GCF/001/238/745/GCF_001238745.1_7067_4_32	blood	Homo sapiens
Staphylococcus haemolyticus	Bacteria;Terrabacteria group;Firmicutes	97208	SAMEA1035050	PRJEB2705	GCA_001238665.1	Contig	2.44688	32.7	/	CUHD01	87	2295	2015-03-31T00:00:00Z	ftp://ftp.ncbi.nlm.nih.gov/genomes/all/GCA/001/238/665/GCA_001238665.1_7068_7_59	ftp://ftp.ncbi.nlm.nih.gov/genomes/all/GCF/001/238/665/GCF_001238665.1_7068_7_59	Venous blood	Homo sapiens
Staphylococcus haemolyticus	Bacteria;Terrabacteria group;Firmicutes	51-46	SAMEA1035137	PRJEB2705	GCA_001238515.1	Contig	2.51834	32.7	/	CUEA01	56	2364	2015-03-31T00:00:00Z	ftp://ftp.ncbi.nlm.nih.gov/genomes/all/GCA/001/238/515/GCA_001238515.1_7067_4_67	ftp://ftp.ncbi.nlm.nih.gov/genomes/all/GCF/001/238/515/GCF_001238515.1_7067_4_67	blood	Homo sapiens
Staphylococcus haemolyticus	Bacteria;Terrabacteria group;Firmicutes	51-35	SAMEA1035118	PRJEB2705	GCA_001238425.1	Scaffold	2.72407	32.5	/	CUDT01	157	2596	2015-03-31T00:00:00Z	ftp://ftp.ncbi.nlm.nih.gov/genomes/all/GCA/001/238/425/GCA_001238425.1_7067_4_59	ftp://ftp.ncbi.nlm.nih.gov/genomes/all/GCF/001/238/425/GCF_001238425.1_7067_4_59	bronchoalveolar lavage	Homo sapiens
Staphylococcus haemolyticus	Bacteria;Terrabacteria group;Firmicutes	25-44	SAMEA1035102	PRJEB2705	GCA_001238305.1	Contig	2.67365	32.6	/	CUCL01	73	2567	2015-03-31T00:00:00Z	ftp://ftp.ncbi.nlm.nih.gov/genomes/all/GCA/001/238/305/GCA_001238305.1_7067_4_28	ftp://ftp.ncbi.nlm.nih.gov/genomes/all/GCF/001/238/305/GCF_001238305.1_7067_4_28	blood	Homo sapiens
Staphylococcus haemolyticus	Bacteria;Terrabacteria group;Firmicutes	51-31	SAMEA1035147	PRJEB2705	GCA_001238205.1	Scaffold	2.48095	32.8	/	CUDP01	86	2336	2015-03-31T00:00:00Z	ftp://ftp.ncbi.nlm.nih.gov/genomes/all/GCA/001/238/205/GCA_001238205.1_7067_4_55	ftp://ftp.ncbi.nlm.nih.gov/genomes/all/GCF/001/238/205/GCF_001238205.1_7067_4_55	blood	Homo sapiens
Staphylococcus haemolyticus	Bacteria;Terrabacteria group;Firmicutes	s5	SAMEA1035144	PRJEB2705	GCA_001238085.1	Scaffold	2.50388	32.6	/	CUEM01	75	2352	2015-03-31T00:00:00Z	ftp://ftp.ncbi.nlm.nih.gov/genomes/all/GCA/001/238/085/GCA_001238085.1_7067_4_77	ftp://ftp.ncbi.nlm.nih.gov/genomes/all/GCF/001/238/085/GCF_001238085.1_7067_4_77	teat	animal
Staphylococcus haemolyticus	Bacteria;Terrabacteria group;Firmicutes	6249	SAMEA1035079	PRJEB2705	GCA_001238045.1	Scaffold	2.51219	32.6	/	CUFE01	114	2405	2015-03-31T00:00:00Z	ftp://ftp.ncbi.nlm.nih.gov/genomes/all/GCA/001/238/045/GCA_001238045.1_7068_7_11	ftp://ftp.ncbi.nlm.nih.gov/genomes/all/GCF/001/238/045/GCF_001238045.1_7068_7_11	blood	Homo sapiens
Staphylococcus haemolyticus	Bacteria;Terrabacteria group;Firmicutes	104626	SAMEA1035150	PRJEB2705	GCA_001237725.1	Scaffold	2.71745	32.6	/	CUGM01	159	2534	2015-03-31T00:00:00Z	ftp://ftp.ncbi.nlm.nih.gov/genomes/all/GCA/001/237/725/GCA_001237725.1_7068_7_45	ftp://ftp.ncbi.nlm.nih.gov/genomes/all/GCF/001/237/725/GCF_001237725.1_7068_7_45	/	Homo sapiens
Staphylococcus haemolyticus	Bacteria;Terrabacteria group;Firmicutes	1951-04-01	SAMEA1035153	PRJEB2705	GCA_001237705.1	Scaffold	2.51284	32.6	/	CUCT01	101	2377	2015-03-31T00:00:00Z	ftp://ftp.ncbi.nlm.nih.gov/genomes/all/GCA/001/237/705/GCA_001237705.1_7067_4_36	ftp://ftp.ncbi.nlm.nih.gov/genomes/all/GCF/001/237/705/GCF_001237705.1_7067_4_36	blood	Homo sapiens
Staphylococcus haemolyticus	Bacteria;Terrabacteria group;Firmicutes	51-30	SAMEA1035048	PRJEB2705	GCA_001237685.1	Contig	2.39919	32.7	/	CUDO01	69	2243	2015-03-31T00:00:00Z	ftp://ftp.ncbi.nlm.nih.gov/genomes/all/GCA/001/237/685/GCA_001237685.1_7067_4_54	ftp://ftp.ncbi.nlm.nih.gov/genomes/all/GCF/001/237/685/GCF_001237685.1_7067_4_54	blood	Homo sapiens
Staphylococcus haemolyticus	Bacteria;Terrabacteria group;Firmicutes	144377	SAMEA1035025	PRJEB2705	GCA_001237665.1	Scaffold	2.56202	32.6	/	CUGO01	98	2432	2015-03-31T00:00:00Z	ftp://ftp.ncbi.nlm.nih.gov/genomes/all/GCA/001/237/665/GCA_001237665.1_7068_7_46	ftp://ftp.ncbi.nlm.nih.gov/genomes/all/GCF/001/237/665/GCF_001237665.1_7068_7_46	blood	Homo sapiens
Staphylococcus haemolyticus	Bacteria;Terrabacteria group;Firmicutes	M-176	SAMEA1035034	PRJEB2705	GCA_001237485.1	Contig	2.5377	32.6	/	CUEQ01	64	2411	2015-03-31T00:00:00Z	ftp://ftp.ncbi.nlm.nih.gov/genomes/all/GCA/001/237/485/GCA_001237485.1_7067_4_81	ftp://ftp.ncbi.nlm.nih.gov/genomes/all/GCF/001/237/485/GCF_001237485.1_7067_4_81	blood	Homo sapiens
Staphylococcus haemolyticus	Bacteria;Terrabacteria group;Firmicutes	6682	SAMEA1035116	PRJEB2705	GCA_001237425.1	Contig	2.54045	32.7	/	CUGF01	77	2419	2015-03-31T00:00:00Z	ftp://ftp.ncbi.nlm.nih.gov/genomes/all/GCA/001/237/425/GCA_001237425.1_7068_7_4	ftp://ftp.ncbi.nlm.nih.gov/genomes/all/GCF/001/237/425/GCF_001237425.1_7068_7_4	blood	Homo sapiens
Staphylococcus haemolyticus	Bacteria;Terrabacteria group;Firmicutes	51-15	SAMEA1035045	PRJEB2705	GCA_001237405.1	Scaffold	2.94051	32.6	/	CUFB01	132	2695	2015-03-31T00:00:00Z	ftp://ftp.ncbi.nlm.nih.gov/genomes/all/GCA/001/237/405/GCA_001237405.1_7067_4_90	ftp://ftp.ncbi.nlm.nih.gov/genomes/all/GCF/001/237/405/GCF_001237405.1_7067_4_90	blood	Homo sapiens
Staphylococcus haemolyticus	Bacteria;Terrabacteria group;Firmicutes	134634	SAMEA1035088	PRJEB2705	GCA_001237185.1	Scaffold	2.39364	32.6	/	CUGS01	44	2235	2015-03-31T00:00:00Z	ftp://ftp.ncbi.nlm.nih.gov/genomes/all/GCA/001/237/185/GCA_001237185.1_7068_7_50	ftp://ftp.ncbi.nlm.nih.gov/genomes/all/GCF/001/237/185/GCF_001237185.1_7068_7_50	CSF	Homo sapiens
Staphylococcus haemolyticus	Bacteria;Terrabacteria group;Firmicutes	7532	SAMEA1035139	PRJEB2705	GCA_001237105.1	Contig	2.51393	32.6	/	CUHM01	102	2400	2015-03-31T00:00:00Z	ftp://ftp.ncbi.nlm.nih.gov/genomes/all/GCA/001/237/105/GCA_001237105.1_7068_7_7	ftp://ftp.ncbi.nlm.nih.gov/genomes/all/GCF/001/237/105/GCF_001237105.1_7068_7_7	blood	Homo sapiens
Staphylococcus haemolyticus	Bacteria;Terrabacteria group;Firmicutes	CN1011	SAMEA1035074	PRJEB2705	GCA_001237065.1	Contig	2.65816	32.6	/	CUEU01	102	2584	2015-03-31T00:00:00Z	ftp://ftp.ncbi.nlm.nih.gov/genomes/all/GCA/001/237/065/GCA_001237065.1_7067_4_83	ftp://ftp.ncbi.nlm.nih.gov/genomes/all/GCF/001/237/065/GCF_001237065.1_7067_4_83	/	Homo sapiens
Staphylococcus haemolyticus	Bacteria;Terrabacteria group;Firmicutes	114564	SAMEA1035128	PRJEB2705	GCA_001236685.1	Scaffold	2.44175	32.7	/	CUGB01	84	2305	2015-03-31T00:00:00Z	ftp://ftp.ncbi.nlm.nih.gov/genomes/all/GCA/001/236/685/GCA_001236685.1_7068_7_34	ftp://ftp.ncbi.nlm.nih.gov/genomes/all/GCF/001/236/685/GCF_001236685.1_7068_7_34	Central venous catheter	Homo sapiens
Staphylococcus haemolyticus	Bacteria;Terrabacteria group;Firmicutes	51-51	SAMEA1035097	PRJEB2705	GCA_001236425.1	Contig	2.51174	32.8	/	CUEI01	61	2403	2015-03-31T00:00:00Z	ftp://ftp.ncbi.nlm.nih.gov/genomes/all/GCA/001/236/425/GCA_001236425.1_7067_4_71	ftp://ftp.ncbi.nlm.nih.gov/genomes/all/GCF/001/236/425/GCF_001236425.1_7067_4_71	urine	Homo sapiens
Staphylococcus haemolyticus	Bacteria;Terrabacteria group;Firmicutes	51-22	SAMEA1035117	PRJEB2705	GCA_001236365.1	Contig	2.4973	32.7	/	CUDI01	77	2386	2015-03-31T00:00:00Z	ftp://ftp.ncbi.nlm.nih.gov/genomes/all/GCA/001/236/365/GCA_001236365.1_7067_4_49	ftp://ftp.ncbi.nlm.nih.gov/genomes/all/GCF/001/236/365/GCF_001236365.1_7067_4_49	blood	Homo sapiens
Staphylococcus haemolyticus	Bacteria;Terrabacteria group;Firmicutes	25-60	SAMEA1035082	PRJEB2705	GCA_001236245.1	Scaffold	2.50866	32.7	/	CUCN01	89	2375	2015-03-31T00:00:00Z	ftp://ftp.ncbi.nlm.nih.gov/genomes/all/GCA/001/236/245/GCA_001236245.1_7067_4_31	ftp://ftp.ncbi.nlm.nih.gov/genomes/all/GCF/001/236/245/GCF_001236245.1_7067_4_31	blood	Homo sapiens
Staphylococcus haemolyticus	Bacteria;Terrabacteria group;Firmicutes	123268	SAMEA1035066	PRJEB2705	GCA_001236145.1	Scaffold	2.50854	32.6	/	CUGH01	95	2386	2015-03-31T00:00:00Z	ftp://ftp.ncbi.nlm.nih.gov/genomes/all/GCA/001/236/145/GCA_001236145.1_7068_7_39	ftp://ftp.ncbi.nlm.nih.gov/genomes/all/GCF/001/236/145/GCF_001236145.1_7068_7_39	Central catheter	Homo sapiens
Staphylococcus haemolyticus	Bacteria;Terrabacteria group;Firmicutes	51-47	SAMEA1035154	PRJEB2705	GCA_001235945.1	Scaffold	2.44414	32.6	/	CUEC01	74	2275	2015-03-31T00:00:00Z	ftp://ftp.ncbi.nlm.nih.gov/genomes/all/GCA/001/235/945/GCA_001235945.1_7067_4_68	ftp://ftp.ncbi.nlm.nih.gov/genomes/all/GCF/001/235/945/GCF_001235945.1_7067_4_68	blood	Homo sapiens
Staphylococcus haemolyticus	Bacteria;Terrabacteria group;Firmicutes	51-42	SAMEA1035030	PRJEB2705	GCA_001235805.1	Contig	2.60643	32.6	/	CUDZ01	80	2489	2015-03-31T00:00:00Z	ftp://ftp.ncbi.nlm.nih.gov/genomes/all/GCA/001/235/805/GCA_001235805.1_7067_4_63	ftp://ftp.ncbi.nlm.nih.gov/genomes/all/GCF/001/235/805/GCF_001235805.1_7067_4_63	blood	Homo sapiens
Staphylococcus haemolyticus	Bacteria;Terrabacteria group;Firmicutes	CN1134	SAMEA1035098	PRJEB2705	GCA_001235745.1	Contig	2.55185	32.6	/	CUEW01	112	2433	2015-03-31T00:00:00Z	ftp://ftp.ncbi.nlm.nih.gov/genomes/all/GCA/001/235/745/GCA_001235745.1_7067_4_85	ftp://ftp.ncbi.nlm.nih.gov/genomes/all/GCF/001/235/745/GCF_001235745.1_7067_4_85	/	Homo sapiens
Staphylococcus haemolyticus	Bacteria;Terrabacteria group;Firmicutes	113952	SAMEA1035080	PRJEB2705	GCA_001235705.1	Scaffold	2.51417	32.7	/	CUGI01	63	2361	2015-03-31T00:00:00Z	ftp://ftp.ncbi.nlm.nih.gov/genomes/all/GCA/001/235/705/GCA_001235705.1_7068_7_40	ftp://ftp.ncbi.nlm.nih.gov/genomes/all/GCF/001/235/705/GCF_001235705.1_7068_7_40	wound	Homo sapiens
Staphylococcus haemolyticus	Bacteria;Terrabacteria group;Firmicutes	112622	SAMEA1035131	PRJEB2705	GCA_001235685.1	Contig	2.46355	32.7	/	CUGN01	61	2357	2015-03-31T00:00:00Z	ftp://ftp.ncbi.nlm.nih.gov/genomes/all/GCA/001/235/685/GCA_001235685.1_7068_7_44	ftp://ftp.ncbi.nlm.nih.gov/genomes/all/GCF/001/235/685/GCF_001235685.1_7068_7_44	Arterial catheter	Homo sapiens
Staphylococcus haemolyticus	Bacteria;Terrabacteria group;Firmicutes	51-13	SAMEA1035044	PRJEB2705	GCA_001235665.1	Scaffold	2.56812	32.7	/	CUCZ01	147	2421	2015-03-31T00:00:00Z	ftp://ftp.ncbi.nlm.nih.gov/genomes/all/GCA/001/235/665/GCA_001235665.1_7067_4_43	ftp://ftp.ncbi.nlm.nih.gov/genomes/all/GCF/001/235/665/GCF_001235665.1_7067_4_43	blood	Homo sapiens
Staphylococcus haemolyticus	Bacteria;Terrabacteria group;Firmicutes	F045	SAMEA1035124	PRJEB2705	GCA_001235645.1	Scaffold	2.5864	32.6	/	CUFK01	73	2431	2015-03-31T00:00:00Z	ftp://ftp.ncbi.nlm.nih.gov/genomes/all/GCA/001/235/645/GCA_001235645.1_7068_7_15	ftp://ftp.ncbi.nlm.nih.gov/genomes/all/GCF/001/235/645/GCF_001235645.1_7068_7_15	/	Homo sapiens
Staphylococcus haemolyticus	Bacteria;Terrabacteria group;Firmicutes	131062	SAMEA1035064	PRJEB2705	GCA_001235545.1	Contig	2.49649	32.7	/	CUHL01	92	2365	2015-03-31T00:00:00Z	ftp://ftp.ncbi.nlm.nih.gov/genomes/all/GCA/001/235/545/GCA_001235545.1_7068_7_67	ftp://ftp.ncbi.nlm.nih.gov/genomes/all/GCF/001/235/545/GCF_001235545.1_7068_7_67	blood	Homo sapiens
Staphylococcus haemolyticus	Bacteria;Terrabacteria group;Firmicutes	21116	SAMEA1035142	PRJEB2705	GCA_001235445.1	Scaffold	2.59464	32.6	/	CUFP01	65	2463	2015-03-31T00:00:00Z	ftp://ftp.ncbi.nlm.nih.gov/genomes/all/GCA/001/235/445/GCA_001235445.1_7068_7_25	ftp://ftp.ncbi.nlm.nih.gov/genomes/all/GCF/001/235/445/GCF_001235445.1_7068_7_25	/	Homo sapiens
Staphylococcus haemolyticus	Bacteria;Terrabacteria group;Firmicutes	51-32	SAMEA1035125	PRJEB2705	GCA_001235405.1	Contig	2.47215	32.7	/	CUDR01	74	2324	2015-03-31T00:00:00Z	ftp://ftp.ncbi.nlm.nih.gov/genomes/all/GCA/001/235/405/GCA_001235405.1_7067_4_56	ftp://ftp.ncbi.nlm.nih.gov/genomes/all/GCF/001/235/405/GCF_001235405.1_7067_4_56	blood	Homo sapiens
Staphylococcus haemolyticus	Bacteria;Terrabacteria group;Firmicutes	123477	SAMEA1035136	PRJEB2705	GCA_001235325.1	Scaffold	2.49785	32.6	/	CUGX01	94	2371	2015-03-31T00:00:00Z	ftp://ftp.ncbi.nlm.nih.gov/genomes/all/GCA/001/235/325/GCA_001235325.1_7068_7_54	ftp://ftp.ncbi.nlm.nih.gov/genomes/all/GCF/001/235/325/GCF_001235325.1_7068_7_54	Arterial catheter	Homo sapiens
Staphylococcus haemolyticus	Bacteria;Terrabacteria group;Firmicutes	137772	SAMEA1035078	PRJEB2705	GCA_001235305.1	Contig	2.49275	32.6	/	CUGJ01	99	2372	2015-03-31T00:00:00Z	ftp://ftp.ncbi.nlm.nih.gov/genomes/all/GCA/001/235/305/GCA_001235305.1_7068_7_41	ftp://ftp.ncbi.nlm.nih.gov/genomes/all/GCF/001/235/305/GCF_001235305.1_7068_7_41	Central catheter	Homo sapiens
Staphylococcus haemolyticus	Bacteria;Terrabacteria group;Firmicutes	F0_34	SAMEA1035036	PRJEB2705	GCA_001235105.1	Scaffold	2.53051	32.6	/	CUFJ01	98	2398	2015-03-31T00:00:00Z	ftp://ftp.ncbi.nlm.nih.gov/genomes/all/GCA/001/235/105/GCA_001235105.1_7068_7_18	ftp://ftp.ncbi.nlm.nih.gov/genomes/all/GCF/001/235/105/GCF_001235105.1_7068_7_18	/	Homo sapiens
Staphylococcus haemolyticus	Bacteria;Terrabacteria group;Firmicutes	132337	SAMEA1035132	PRJEB2705	GCA_001235085.1	Scaffold	2.54528	32.6	/	CUGW01	80	2410	2015-03-31T00:00:00Z	ftp://ftp.ncbi.nlm.nih.gov/genomes/all/GCA/001/235/085/GCA_001235085.1_7068_7_53	ftp://ftp.ncbi.nlm.nih.gov/genomes/all/GCF/001/235/085/GCF_001235085.1_7068_7_53	/	Homo sapiens
Staphylococcus haemolyticus	Bacteria;Terrabacteria group;Firmicutes	F01	SAMEA1035094	PRJEB2705	GCA_001234585.1	Scaffold	2.51164	32.6	/	CUWC01	55	2360	2015-03-31T00:00:00Z	ftp://ftp.ncbi.nlm.nih.gov/genomes/all/GCA/001/234/585/GCA_001234585.1_7068_7_17	ftp://ftp.ncbi.nlm.nih.gov/genomes/all/GCF/001/234/585/GCF_001234585.1_7068_7_17	/	Homo sapiens
Staphylococcus haemolyticus	Bacteria;Terrabacteria group;Firmicutes	133319	SAMEA1035040	PRJEB2705	GCA_001234545.1	Contig	2.45725	32.6	/	CUGA01	71	2307	2015-03-31T00:00:00Z	ftp://ftp.ncbi.nlm.nih.gov/genomes/all/GCA/001/234/545/GCA_001234545.1_7068_7_33	ftp://ftp.ncbi.nlm.nih.gov/genomes/all/GCF/001/234/545/GCF_001234545.1_7068_7_33	Peripheral blood	Homo sapiens
Staphylococcus haemolyticus	Bacteria;Terrabacteria group;Firmicutes	CN1234	SAMEA1035093	PRJEB2705	GCA_001234485.1	Scaffold	2.58763	32.7	/	CUFM01	82	2483	2015-03-31T00:00:00Z	ftp://ftp.ncbi.nlm.nih.gov/genomes/all/GCA/001/234/485/GCA_001234485.1_7068_7_2	ftp://ftp.ncbi.nlm.nih.gov/genomes/all/GCF/001/234/485/GCF_001234485.1_7068_7_2	/	Homo sapiens
Staphylococcus haemolyticus	Bacteria;Terrabacteria group;Firmicutes	25-38	SAMEA1035145	PRJEB2705	GCA_001234445.1	Contig	2.43899	32.6	/	CUCK01	84	2298	2015-03-31T00:00:00Z	ftp://ftp.ncbi.nlm.nih.gov/genomes/all/GCA/001/234/445/GCA_001234445.1_7067_4_27	ftp://ftp.ncbi.nlm.nih.gov/genomes/all/GCF/001/234/445/GCF_001234445.1_7067_4_27	blood	Homo sapiens
Staphylococcus haemolyticus	Bacteria;Terrabacteria group;Firmicutes	1951-06-01	SAMEA1035104	PRJEB2705	GCA_001234405.1	Contig	2.52264	32.6	/	CUCU01	96	2402	2015-03-31T00:00:00Z	ftp://ftp.ncbi.nlm.nih.gov/genomes/all/GCA/001/234/405/GCA_001234405.1_7067_4_37	ftp://ftp.ncbi.nlm.nih.gov/genomes/all/GCF/001/234/405/GCF_001234405.1_7067_4_37	blood	Homo sapiens
Staphylococcus haemolyticus	Bacteria;Terrabacteria group;Firmicutes	2111	SAMEA1035099	PRJEB2705	GCA_001234345.1	Contig	2.55603	32.6	/	CUHQ01	78	2440	2015-03-31T00:00:00Z	ftp://ftp.ncbi.nlm.nih.gov/genomes/all/GCA/001/234/345/GCA_001234345.1_7068_7_8	ftp://ftp.ncbi.nlm.nih.gov/genomes/all/GCF/001/234/345/GCF_001234345.1_7068_7_8	blood	Homo sapiens
Staphylococcus haemolyticus	Bacteria;Terrabacteria group;Firmicutes	44677	SAMEA1035042	PRJEB2705	GCA_001234205.1	Contig	2.39269	32.7	/	CUCO01	75	2239	2015-03-31T00:00:00Z	ftp://ftp.ncbi.nlm.nih.gov/genomes/all/GCA/001/234/205/GCA_001234205.1_7067_4_34	ftp://ftp.ncbi.nlm.nih.gov/genomes/all/GCF/001/234/205/GCF_001234205.1_7067_4_34	blood	Homo sapiens
Staphylococcus haemolyticus	Bacteria;Terrabacteria group;Firmicutes	109939	SAMEA1035089	PRJEB2705	GCA_001234185.1	Contig	2.51073	32.7	/	CUGK01	91	2392	2015-03-31T00:00:00Z	ftp://ftp.ncbi.nlm.nih.gov/genomes/all/GCA/001/234/185/GCA_001234185.1_7068_7_42	ftp://ftp.ncbi.nlm.nih.gov/genomes/all/GCF/001/234/185/GCF_001234185.1_7068_7_42	Catheter	Homo sapiens
Staphylococcus haemolyticus	Bacteria;Terrabacteria group;Firmicutes	136731	SAMEA1035148	PRJEB2705	GCA_001234045.1	Scaffold	2.47727	32.8	/	CUGV01	182	2299	2015-03-31T00:00:00Z	ftp://ftp.ncbi.nlm.nih.gov/genomes/all/GCA/001/234/045/GCA_001234045.1_7068_7_51	ftp://ftp.ncbi.nlm.nih.gov/genomes/all/GCF/001/234/045/GCF_001234045.1_7068_7_51	Peripheral blood	Homo sapiens
Staphylococcus haemolyticus	Bacteria;Terrabacteria group;Firmicutes	708075	SAMEA1035031	PRJEB2705	GCA_001233865.1	Contig	2.52128	32.6	/	CUFF01	74	2367	2015-03-31T00:00:00Z	ftp://ftp.ncbi.nlm.nih.gov/genomes/all/GCA/001/233/865/GCA_001233865.1_7068_7_12	ftp://ftp.ncbi.nlm.nih.gov/genomes/all/GCF/001/233/865/GCF_001233865.1_7068_7_12	blood	Homo sapiens
Staphylococcus haemolyticus	Bacteria;Terrabacteria group;Firmicutes	115609	SAMEA1035156	PRJEB2705	GCA_001233845.1	Contig	2.44176	32.7	/	CUFR01	80	2301	2015-03-31T00:00:00Z	ftp://ftp.ncbi.nlm.nih.gov/genomes/all/GCA/001/233/845/GCA_001233845.1_7068_7_26	ftp://ftp.ncbi.nlm.nih.gov/genomes/all/GCF/001/233/845/GCF_001233845.1_7068_7_26	blood	Homo sapiens
Staphylococcus haemolyticus	Bacteria;Terrabacteria group;Firmicutes	CN1197	SAMEA1035057	PRJEB2705	GCA_001233565.1	Contig	2.33139	32.7	/	CUEZ01	42	2176	2015-03-31T00:00:00Z	ftp://ftp.ncbi.nlm.nih.gov/genomes/all/GCA/001/233/565/GCA_001233565.1_7067_4_89	ftp://ftp.ncbi.nlm.nih.gov/genomes/all/GCF/001/233/565/GCF_001233565.1_7067_4_89	/	Homo sapiens
Staphylococcus haemolyticus	Bacteria;Terrabacteria group;Firmicutes	102938	SAMEA1035083	PRJEB2705	GCA_001233505.1	Scaffold	2.60853	32.6	/	CUFX01	92	2499	2015-03-31T00:00:00Z	ftp://ftp.ncbi.nlm.nih.gov/genomes/all/GCA/001/233/505/GCA_001233505.1_7068_7_31	ftp://ftp.ncbi.nlm.nih.gov/genomes/all/GCF/001/233/505/GCF_001233505.1_7068_7_31	Venous blood	Homo sapiens
Staphylococcus haemolyticus	Bacteria;Terrabacteria group;Firmicutes	51-52	SAMEA1035091	PRJEB2705	GCA_001233365.1	Contig	2.51705	32.7	/	CUEH01	80	2391	2015-03-31T00:00:00Z	ftp://ftp.ncbi.nlm.nih.gov/genomes/all/GCA/001/233/365/GCA_001233365.1_7067_4_72	ftp://ftp.ncbi.nlm.nih.gov/genomes/all/GCF/001/233/365/GCF_001233365.1_7067_4_72	Catheter	Homo sapiens
Staphylococcus haemolyticus	Bacteria;Terrabacteria group;Firmicutes	89727	SAMEA1035085	PRJEB2705	GCA_001233265.1	Contig	2.49396	32.7	/	CUHK01	74	2348	2015-03-31T00:00:00Z	ftp://ftp.ncbi.nlm.nih.gov/genomes/all/GCA/001/233/265/GCA_001233265.1_7068_7_66	ftp://ftp.ncbi.nlm.nih.gov/genomes/all/GCF/001/233/265/GCF_001233265.1_7068_7_66	Central venous catheter	Homo sapiens
Staphylococcus haemolyticus	Bacteria;Terrabacteria group;Firmicutes	131974	SAMEA1035043	PRJEB2705	GCA_001233205.1	Contig	2.38972	32.7	/	CUGP01	58	2247	2015-03-31T00:00:00Z	ftp://ftp.ncbi.nlm.nih.gov/genomes/all/GCA/001/233/205/GCA_001233205.1_7068_7_47	ftp://ftp.ncbi.nlm.nih.gov/genomes/all/GCF/001/233/205/GCF_001233205.1_7068_7_47	blood	Homo sapiens
Staphylococcus haemolyticus	Bacteria;Terrabacteria group;Firmicutes	51-72	SAMEA1035084	PRJEB2705	GCA_001233165.1	Scaffold	2.45338	32.7	/	CUEF01	65	2305	2015-03-31T00:00:00Z	ftp://ftp.ncbi.nlm.nih.gov/genomes/all/GCA/001/233/165/GCA_001233165.1_7067_4_73	ftp://ftp.ncbi.nlm.nih.gov/genomes/all/GCF/001/233/165/GCF_001233165.1_7067_4_73	nasal	Homo sapiens
Staphylococcus haemolyticus	Bacteria;Terrabacteria group;Firmicutes	51-55	SAMEA1035068	PRJEB2705	GCA_001232865.1	Contig	2.43332	32.6	/	CUEJ01	78	2298	2015-03-31T00:00:00Z	ftp://ftp.ncbi.nlm.nih.gov/genomes/all/GCA/001/232/865/GCA_001232865.1_7067_4_74	ftp://ftp.ncbi.nlm.nih.gov/genomes/all/GCF/001/232/865/GCF_001232865.1_7067_4_74	blood	Homo sapiens
Staphylococcus haemolyticus	Bacteria;Terrabacteria group;Firmicutes	135073	SAMEA1035149	PRJEB2705	GCA_001232645.1	Scaffold	2.47355	32.7	/	CUHJ01	88	2351	2015-03-31T00:00:00Z	ftp://ftp.ncbi.nlm.nih.gov/genomes/all/GCA/001/232/645/GCA_001232645.1_7068_7_61	ftp://ftp.ncbi.nlm.nih.gov/genomes/all/GCF/001/232/645/GCF_001232645.1_7068_7_61	Central venous catheter	Homo sapiens
Staphylococcus haemolyticus	Bacteria;Terrabacteria group;Firmicutes	51-39	SAMEA1035055	PRJEB2705	GCA_001232605.1	Contig	2.50913	32.7	/	CUDU01	77	2367	2015-03-31T00:00:00Z	ftp://ftp.ncbi.nlm.nih.gov/genomes/all/GCA/001/232/605/GCA_001232605.1_7067_4_61	ftp://ftp.ncbi.nlm.nih.gov/genomes/all/GCF/001/232/605/GCF_001232605.1_7067_4_61	wound	Homo sapiens
Staphylococcus haemolyticus	Bacteria;Terrabacteria group;Firmicutes	CN1167	SAMEA1035035	PRJEB2705	GCA_001232285.1	Contig	2.50143	32.7	/	CUEX01	64	2370	2015-03-31T00:00:00Z	ftp://ftp.ncbi.nlm.nih.gov/genomes/all/GCA/001/232/285/GCA_001232285.1_7067_4_87	ftp://ftp.ncbi.nlm.nih.gov/genomes/all/GCF/001/232/285/GCF_001232285.1_7067_4_87	/	Homo sapiens
Staphylococcus haemolyticus	Bacteria;Terrabacteria group;Firmicutes	1951-09-01	SAMEA1035152	PRJEB2705	GCA_001232245.1	Scaffold	2.58101	32.6	/	CUCY01	83	2459	2015-03-31T00:00:00Z	ftp://ftp.ncbi.nlm.nih.gov/genomes/all/GCA/001/232/245/GCA_001232245.1_7067_4_40	ftp://ftp.ncbi.nlm.nih.gov/genomes/all/GCF/001/232/245/GCF_001232245.1_7067_4_40	blood	Homo sapiens
Staphylococcus haemolyticus	Bacteria;Terrabacteria group;Firmicutes	W114	SAMEA1035095	PRJEB2705	GCA_001232065.1	Contig	2.61149	32.5	/	CUFS01	117	2466	2015-03-31T00:00:00Z	ftp://ftp.ncbi.nlm.nih.gov/genomes/all/GCA/001/232/065/GCA_001232065.1_7068_7_22	ftp://ftp.ncbi.nlm.nih.gov/genomes/all/GCF/001/232/065/GCF_001232065.1_7068_7_22	/	Homo sapiens
Staphylococcus haemolyticus	Bacteria;Terrabacteria group;Firmicutes	124655	SAMEA1035101	PRJEB2705	GCA_001231885.1	Contig	2.40036	32.7	/	CUGE01	62	2266	2015-03-31T00:00:00Z	ftp://ftp.ncbi.nlm.nih.gov/genomes/all/GCA/001/231/885/GCA_001231885.1_7068_7_37	ftp://ftp.ncbi.nlm.nih.gov/genomes/all/GCF/001/231/885/GCF_001231885.1_7068_7_37	Peripheral blood	Homo sapiens
Staphylococcus haemolyticus	Bacteria;Terrabacteria group;Firmicutes	94759	SAMEA1035114	PRJEB2705	GCA_001231825.1	Contig	2.38973	32.7	/	CUHB01	68	2244	2015-03-31T00:00:00Z	ftp://ftp.ncbi.nlm.nih.gov/genomes/all/GCA/001/231/825/GCA_001231825.1_7068_7_57	ftp://ftp.ncbi.nlm.nih.gov/genomes/all/GCF/001/231/825/GCF_001231825.1_7068_7_57	urine	Homo sapiens
Staphylococcus haemolyticus	Bacteria;Terrabacteria group;Firmicutes	W_75	SAMEA1035111	PRJEB2705	GCA_001231725.1	Contig	2.48937	32.6	/	CUFQ01	89	2329	2015-03-31T00:00:00Z	ftp://ftp.ncbi.nlm.nih.gov/genomes/all/GCA/001/231/725/GCA_001231725.1_7068_7_23	ftp://ftp.ncbi.nlm.nih.gov/genomes/all/GCF/001/231/725/GCF_001231725.1_7068_7_23	/	Homo sapiens
Staphylococcus haemolyticus	Bacteria;Terrabacteria group;Firmicutes	104658	SAMEA1035140	PRJEB2705	GCA_001231545.1	Contig	2.62496	32.6	/	CUGY01	97	2474	2015-03-31T00:00:00Z	ftp://ftp.ncbi.nlm.nih.gov/genomes/all/GCA/001/231/545/GCA_001231545.1_7068_7_55	ftp://ftp.ncbi.nlm.nih.gov/genomes/all/GCF/001/231/545/GCF_001231545.1_7068_7_55	/	Homo sapiens
Staphylococcus haemolyticus	Bacteria;Terrabacteria group;Firmicutes	51-33	SAMEA1035122	PRJEB2705	GCA_001231265.1	Scaffold	2.55343	32.6	/	CUDQ01	89	2443	2015-03-31T00:00:00Z	ftp://ftp.ncbi.nlm.nih.gov/genomes/all/GCA/001/231/265/GCA_001231265.1_7067_4_57	ftp://ftp.ncbi.nlm.nih.gov/genomes/all/GCF/001/231/265/GCF_001231265.1_7067_4_57	blood	Homo sapiens
Staphylococcus haemolyticus	Bacteria;Terrabacteria group;Firmicutes	F06	SAMEA1035133	PRJEB2705	GCA_001231145.1	Contig	2.49668	32.8	/	CUFI01	63	2369	2015-03-31T00:00:00Z	ftp://ftp.ncbi.nlm.nih.gov/genomes/all/GCA/001/231/145/GCA_001231145.1_7068_7_14	ftp://ftp.ncbi.nlm.nih.gov/genomes/all/GCF/001/231/145/GCF_001231145.1_7068_7_14	/	Homo sapiens
Staphylococcus haemolyticus	Bacteria;Terrabacteria group;Firmicutes	1951-03-01	SAMEA1035129	PRJEB2705	GCA_001231125.1	Scaffold	2.78124	32.6	/	CUCR01	229	2670	2015-03-31T00:00:00Z	ftp://ftp.ncbi.nlm.nih.gov/genomes/all/GCA/001/231/125/GCA_001231125.1_7067_4_35	ftp://ftp.ncbi.nlm.nih.gov/genomes/all/GCF/001/231/125/GCF_001231125.1_7067_4_35	blood	Homo sapiens
Staphylococcus haemolyticus	Bacteria;Terrabacteria group;Firmicutes	124304	SAMEA1035106	PRJEB2705	GCA_001231025.1	Scaffold	2.54521	32.7	/	CUGR01	101	2423	2015-03-31T00:00:00Z	ftp://ftp.ncbi.nlm.nih.gov/genomes/all/GCA/001/231/025/GCA_001231025.1_7068_7_49	ftp://ftp.ncbi.nlm.nih.gov/genomes/all/GCF/001/231/025/GCF_001231025.1_7068_7_49	/	Homo sapiens
Staphylococcus haemolyticus	Bacteria;Terrabacteria group;Firmicutes	1951-11-01	SAMEA1035052	PRJEB2705	GCA_001230985.1	Scaffold	2.98502	32.6	/	CUDB01	131	0	2015-03-31T00:00:00Z	ftp://ftp.ncbi.nlm.nih.gov/genomes/all/GCA/001/230/985/GCA_001230985.1_7067_4_42		blood	Homo sapiens
Staphylococcus haemolyticus	Bacteria;Terrabacteria group;Firmicutes	CN1138	SAMEA1035155	PRJEB2705	GCA_001230845.1	Contig	2.41435	32.7	/	CUEV01	61	2262	2015-03-31T00:00:00Z	ftp://ftp.ncbi.nlm.nih.gov/genomes/all/GCA/001/230/845/GCA_001230845.1_7067_4_86	ftp://ftp.ncbi.nlm.nih.gov/genomes/all/GCF/001/230/845/GCF_001230845.1_7067_4_86	/	Homo sapiens
Staphylococcus haemolyticus	Bacteria;Terrabacteria group;Firmicutes	109919	SAMEA1035121	PRJEB2705	GCA_001230645.1	Contig	2.52216	32.7	/	CUFT01	67	2375	2015-03-31T00:00:00Z	ftp://ftp.ncbi.nlm.nih.gov/genomes/all/GCA/001/230/645/GCA_001230645.1_7068_7_28	ftp://ftp.ncbi.nlm.nih.gov/genomes/all/GCF/001/230/645/GCF_001230645.1_7068_7_28	blood	Homo sapiens
Staphylococcus haemolyticus	Bacteria;Terrabacteria group;Firmicutes	44782	SAMEA1035041	PRJEB2705	GCA_001230625.1	Scaffold	2.4431	32.6	/	CUEK01	78	2283	2015-03-31T00:00:00Z	ftp://ftp.ncbi.nlm.nih.gov/genomes/all/GCA/001/230/625/GCA_001230625.1_7067_4_75	ftp://ftp.ncbi.nlm.nih.gov/genomes/all/GCF/001/230/625/GCF_001230625.1_7067_4_75	blood	Homo sapiens
Staphylococcus haemolyticus	Bacteria;Terrabacteria group;Firmicutes	1951-08-01	SAMEA1035092	PRJEB2705	GCA_001230445.1	Contig	2.50998	32.7	/	CUCW01	90	2369	2015-03-31T00:00:00Z	ftp://ftp.ncbi.nlm.nih.gov/genomes/all/GCA/001/230/445/GCA_001230445.1_7067_4_39	ftp://ftp.ncbi.nlm.nih.gov/genomes/all/GCF/001/230/445/GCF_001230445.1_7067_4_39	blood	Homo sapiens
Staphylococcus haemolyticus	Bacteria;Terrabacteria group;Firmicutes	CN1219	SAMEA1035077	PRJEB2705	GCA_001230305.1	Scaffold	2.50123	32.6	/	CUFC01	93	2371	2015-03-31T00:00:00Z	ftp://ftp.ncbi.nlm.nih.gov/genomes/all/GCA/001/230/305/GCA_001230305.1_7068_7_1	ftp://ftp.ncbi.nlm.nih.gov/genomes/all/GCF/001/230/305/GCF_001230305.1_7068_7_1	/	Homo sapiens
Staphylococcus haemolyticus	Bacteria;Terrabacteria group;Firmicutes	137133	SAMEA1035105	PRJEB2705	GCA_001230145.1	Contig	2.45228	32.7	/	CUHG01	68	2313	2015-03-31T00:00:00Z	ftp://ftp.ncbi.nlm.nih.gov/genomes/all/GCA/001/230/145/GCA_001230145.1_7068_7_64	ftp://ftp.ncbi.nlm.nih.gov/genomes/all/GCF/001/230/145/GCF_001230145.1_7068_7_64	Central venous catheter	Homo sapiens
Staphylococcus haemolyticus	Bacteria;Terrabacteria group;Firmicutes	51-24	SAMEA1035065	PRJEB2705	GCA_001230025.1	Contig	2.52468	32.6	/	CUDM01	89	2402	2015-03-31T00:00:00Z	ftp://ftp.ncbi.nlm.nih.gov/genomes/all/GCA/001/230/025/GCA_001230025.1_7067_4_50	ftp://ftp.ncbi.nlm.nih.gov/genomes/all/GCF/001/230/025/GCF_001230025.1_7067_4_50	blood	Homo sapiens
Staphylococcus haemolyticus	Bacteria;Terrabacteria group;Firmicutes	25-57	SAMEA1035108	PRJEB2705	GCA_001229885.1	Contig	2.46654	32.7	/	CUCM01	82	2338	2015-03-31T00:00:00Z	ftp://ftp.ncbi.nlm.nih.gov/genomes/all/GCA/001/229/885/GCA_001229885.1_7067_4_29	ftp://ftp.ncbi.nlm.nih.gov/genomes/all/GCF/001/229/885/GCF_001229885.1_7067_4_29	blood	Homo sapiens
Staphylococcus haemolyticus	Bacteria;Terrabacteria group;Firmicutes	112056	SAMEA1035063	PRJEB2705	GCA_001229785.1	Contig	2.50067	32.7	/	CUHA01	76	2363	2015-03-31T00:00:00Z	ftp://ftp.ncbi.nlm.nih.gov/genomes/all/GCA/001/229/785/GCA_001229785.1_7068_7_58	ftp://ftp.ncbi.nlm.nih.gov/genomes/all/GCF/001/229/785/GCF_001229785.1_7068_7_58	blood	Homo sapiens
Staphylococcus haemolyticus	Bacteria;Terrabacteria group;Firmicutes	115472	SAMEA1035038	PRJEB2705	GCA_001229765.1	Scaffold	2.44326	32.7	/	CUFZ01	82	2301	2015-03-31T00:00:00Z	ftp://ftp.ncbi.nlm.nih.gov/genomes/all/GCA/001/229/765/GCA_001229765.1_7068_7_32	ftp://ftp.ncbi.nlm.nih.gov/genomes/all/GCF/001/229/765/GCF_001229765.1_7068_7_32	Peripheral blood	Homo sapiens
Staphylococcus haemolyticus	Bacteria;Terrabacteria group;Firmicutes	643	SAMEA1035119	PRJEB2705	GCA_001229605.1	Scaffold	2.90173	32.7	/	CUHP01	311	2609	2015-03-31T00:00:00Z	ftp://ftp.ncbi.nlm.nih.gov/genomes/all/GCA/001/229/605/GCA_001229605.1_7068_7_9	ftp://ftp.ncbi.nlm.nih.gov/genomes/all/GCF/001/229/605/GCF_001229605.1_7068_7_9	blood	Homo sapiens
Staphylococcus haemolyticus	Bacteria;Terrabacteria group;Firmicutes	113101	SAMEA1035053	PRJEB2705	GCA_001229185.1	Scaffold	2.51134	32.6	/	CUGG01	99	2385	2015-03-31T00:00:00Z	ftp://ftp.ncbi.nlm.nih.gov/genomes/all/GCA/001/229/185/GCA_001229185.1_7068_7_38	ftp://ftp.ncbi.nlm.nih.gov/genomes/all/GCF/001/229/185/GCF_001229185.1_7068_7_38	Arterial blood	Homo sapiens
Staphylococcus haemolyticus	Bacteria;Terrabacteria group;Firmicutes	51-27	SAMEA1035027	PRJEB2705	GCA_001229125.1	Scaffold	2.39859	32.7	/	CUDL01	83	2259	2015-03-31T00:00:00Z	ftp://ftp.ncbi.nlm.nih.gov/genomes/all/GCA/001/229/125/GCA_001229125.1_7067_4_52	ftp://ftp.ncbi.nlm.nih.gov/genomes/all/GCF/001/229/125/GCF_001229125.1_7067_4_52	blood	Homo sapiens
Staphylococcus haemolyticus	Bacteria;Terrabacteria group;Firmicutes	105731	SAMEA1035090	PRJEB2705	GCA_001229105.1	Contig	2.43651	32.6	/	CUHI01	81	2293	2015-03-31T00:00:00Z	ftp://ftp.ncbi.nlm.nih.gov/genomes/all/GCA/001/229/105/GCA_001229105.1_7068_7_65	ftp://ftp.ncbi.nlm.nih.gov/genomes/all/GCF/001/229/105/GCF_001229105.1_7068_7_65	Catheter	Homo sapiens
Staphylococcus haemolyticus	Bacteria;Terrabacteria group;Firmicutes	W59	SAMEA1035059	PRJEB2705	GCA_001228845.1	Contig	2.45427	32.4	/	CUFO01	42	2266	2015-03-31T00:00:00Z	ftp://ftp.ncbi.nlm.nih.gov/genomes/all/GCA/001/228/845/GCA_001228845.1_7068_7_21	ftp://ftp.ncbi.nlm.nih.gov/genomes/all/GCF/001/228/845/GCF_001228845.1_7068_7_21	/	Homo sapiens
Staphylococcus haemolyticus	Bacteria;Terrabacteria group;Firmicutes	51-17	SAMEA1035073	PRJEB2705	GCA_001228465.1	Scaffold	2.85815	32.8	/	CUDD01	231	2659	2015-03-31T00:00:00Z	ftp://ftp.ncbi.nlm.nih.gov/genomes/all/GCA/001/228/465/GCA_001228465.1_7067_4_45	ftp://ftp.ncbi.nlm.nih.gov/genomes/all/GCF/001/228/465/GCF_001228465.1_7067_4_45	blood	Homo sapiens
Staphylococcus haemolyticus	Bacteria;Terrabacteria group;Firmicutes	51-37	SAMEA1035070	PRJEB2705	GCA_001228405.1	Scaffold	2.33282	32.6	/	CUDV01	34	2167	2015-03-31T00:00:00Z	ftp://ftp.ncbi.nlm.nih.gov/genomes/all/GCA/001/228/405/GCA_001228405.1_7067_4_60	ftp://ftp.ncbi.nlm.nih.gov/genomes/all/GCF/001/228/405/GCF_001228405.1_7067_4_60	wound	Homo sapiens
Staphylococcus haemolyticus	Bacteria;Terrabacteria group;Firmicutes	51-45	SAMEA1035123	PRJEB2705	GCA_001228325.1	Contig	2.46345	32.7	/	CUEB01	79	2304	2015-03-31T00:00:00Z	ftp://ftp.ncbi.nlm.nih.gov/genomes/all/GCA/001/228/325/GCA_001228325.1_7067_4_66	ftp://ftp.ncbi.nlm.nih.gov/genomes/all/GCF/001/228/325/GCF_001228325.1_7067_4_66	blood	Homo sapiens
Staphylococcus haemolyticus	Bacteria;Terrabacteria group;Firmicutes	127925	SAMEA1035086	PRJEB2705	GCA_001228285.1	Contig	2.54588	32.7	/	CUGD01	109	2449	2015-03-31T00:00:00Z	ftp://ftp.ncbi.nlm.nih.gov/genomes/all/GCA/001/228/285/GCA_001228285.1_7068_7_36	ftp://ftp.ncbi.nlm.nih.gov/genomes/all/GCF/001/228/285/GCF_001228285.1_7068_7_36	Catheter	Homo sapiens
Staphylococcus haemolyticus	Bacteria;Terrabacteria group;Firmicutes	135665	SAMEA1035060	PRJEB2705	GCA_001228185.1	Contig	2.37283	32.7	/	CUFW01	67	2222	2015-03-31T00:00:00Z	ftp://ftp.ncbi.nlm.nih.gov/genomes/all/GCA/001/228/185/GCA_001228185.1_7068_7_30	ftp://ftp.ncbi.nlm.nih.gov/genomes/all/GCF/001/228/185/GCF_001228185.1_7068_7_30	blood	Homo sapiens
Staphylococcus haemolyticus	Bacteria;Terrabacteria group;Firmicutes	25-59	SAMEA1035069	PRJEB2705	GCA_001228105.1	Contig	2.47585	32.7	/	CUCP01	82	2355	2015-03-31T00:00:00Z	ftp://ftp.ncbi.nlm.nih.gov/genomes/all/GCA/001/228/105/GCA_001228105.1_7067_4_30	ftp://ftp.ncbi.nlm.nih.gov/genomes/all/GCF/001/228/105/GCF_001228105.1_7067_4_30	blood	Homo sapiens
Staphylococcus haemolyticus	Bacteria;Terrabacteria group;Firmicutes	51-20	SAMEA1035107	PRJEB2705	GCA_001227745.1	Contig	2.49283	32.7	/	CUDF01	82	2348	2015-03-31T00:00:00Z	ftp://ftp.ncbi.nlm.nih.gov/genomes/all/GCA/001/227/745/GCA_001227745.1_7067_4_47	ftp://ftp.ncbi.nlm.nih.gov/genomes/all/GCF/001/227/745/GCF_001227745.1_7067_4_47	blood	Homo sapiens
Staphylococcus haemolyticus	Bacteria;Terrabacteria group;Firmicutes	51-41	SAMEA1035075	PRJEB2705	GCA_001227705.1	Contig	2.55039	32.5	/	CUDW01	78	2420	2015-03-31T00:00:00Z	ftp://ftp.ncbi.nlm.nih.gov/genomes/all/GCA/001/227/705/GCA_001227705.1_7067_4_62	ftp://ftp.ncbi.nlm.nih.gov/genomes/all/GCF/001/227/705/GCF_001227705.1_7067_4_62	blood	Homo sapiens
Staphylococcus haemolyticus	Bacteria;Terrabacteria group;Firmicutes	51-44	SAMEA1035143	PRJEB2705	GCA_001227625.1	Contig	2.45384	32.7	/	CUDX01	80	2313	2015-03-31T00:00:00Z	ftp://ftp.ncbi.nlm.nih.gov/genomes/all/GCA/001/227/625/GCA_001227625.1_7067_4_65	ftp://ftp.ncbi.nlm.nih.gov/genomes/all/GCF/001/227/625/GCF_001227625.1_7067_4_65	blood	Homo sapiens
Staphylococcus haemolyticus	Bacteria;Terrabacteria group;Firmicutes	44920	SAMEA1035046	PRJEB2705	GCA_001227585.1	Scaffold	2.44849	32.7	/	CUCI01	77	2317	2015-03-31T00:00:00Z	ftp://ftp.ncbi.nlm.nih.gov/genomes/all/GCA/001/227/585/GCA_001227585.1_7067_4_25	ftp://ftp.ncbi.nlm.nih.gov/genomes/all/GCF/001/227/585/GCF_001227585.1_7067_4_25	blood	Homo sapiens
Staphylococcus haemolyticus	Bacteria;Terrabacteria group;Firmicutes	T_480	SAMEA1035071	PRJEB2705	GCA_001227385.1	Scaffold	2.49297	32.6	/	CUFN01	84	2366	2015-03-31T00:00:00Z	ftp://ftp.ncbi.nlm.nih.gov/genomes/all/GCA/001/227/385/GCA_001227385.1_7068_7_20	ftp://ftp.ncbi.nlm.nih.gov/genomes/all/GCF/001/227/385/GCF_001227385.1_7068_7_20	/	Homo sapiens
Staphylococcus haemolyticus	Bacteria;Terrabacteria group;Firmicutes	26-24	SAMEA1035029	PRJEB2705	GCA_001227365.1	Contig	2.46498	32.7	/	CUCS01	84	2342	2015-03-31T00:00:00Z	ftp://ftp.ncbi.nlm.nih.gov/genomes/all/GCA/001/227/365/GCA_001227365.1_7067_4_33	ftp://ftp.ncbi.nlm.nih.gov/genomes/all/GCF/001/227/365/GCF_001227365.1_7067_4_33	blood	Homo sapiens
Staphylococcus haemolyticus	Bacteria;Terrabacteria group;Firmicutes	51-18	SAMEA1035067	PRJEB2705	GCA_001227245.1	Scaffold	3.00913	32.6	/	CUDE01	174	0	2015-03-31T00:00:00Z	ftp://ftp.ncbi.nlm.nih.gov/genomes/all/GCA/001/227/245/GCA_001227245.1_7067_4_46		blood	Homo sapiens
Staphylococcus haemolyticus	Bacteria;Terrabacteria group;Firmicutes	51-34	SAMEA1035100	PRJEB2705	GCA_001227225.1	Contig	2.51124	32.7	/	CUDS01	80	2368	2015-03-31T00:00:00Z	ftp://ftp.ncbi.nlm.nih.gov/genomes/all/GCA/001/227/225/GCA_001227225.1_7067_4_58	ftp://ftp.ncbi.nlm.nih.gov/genomes/all/GCF/001/227/225/GCF_001227225.1_7067_4_58	urine	Homo sapiens
Staphylococcus haemolyticus	Bacteria;Terrabacteria group;Firmicutes	95671	SAMEA1035056	PRJEB2705	GCA_001227205.1	Contig	2.47644	32.7	/	CUFA01	73	2357	2015-03-31T00:00:00Z	ftp://ftp.ncbi.nlm.nih.gov/genomes/all/GCA/001/227/205/GCA_001227205.1_7067_4_91	ftp://ftp.ncbi.nlm.nih.gov/genomes/all/GCF/001/227/205/GCF_001227205.1_7067_4_91	Central venous catheter	Homo sapiens
Staphylococcus haemolyticus	Bacteria;Terrabacteria group;Firmicutes	127639	SAMEA1035127	PRJEB2705	GCA_001227045.1	Scaffold	2.51392	32.6	/	CUHE01	62	2343	2015-03-31T00:00:00Z	ftp://ftp.ncbi.nlm.nih.gov/genomes/all/GCA/001/227/045/GCA_001227045.1_7068_7_63	ftp://ftp.ncbi.nlm.nih.gov/genomes/all/GCF/001/227/045/GCF_001227045.1_7068_7_63	Central venous catheter	Homo sapiens
Staphylococcus haemolyticus	Bacteria;Terrabacteria group;Firmicutes	121875	SAMEA1035110	PRJEB2705	GCA_001226805.1	Scaffold	2.53742	32.6	/	CUGL01	102	2406	2015-03-31T00:00:00Z	ftp://ftp.ncbi.nlm.nih.gov/genomes/all/GCA/001/226/805/GCA_001226805.1_7068_7_43	ftp://ftp.ncbi.nlm.nih.gov/genomes/all/GCF/001/226/805/GCF_001226805.1_7068_7_43	Catheter	Homo sapiens
Staphylococcus haemolyticus	Bacteria;Terrabacteria group;Firmicutes	51-21	SAMEA1035103	PRJEB2705	GCA_001226765.1	Contig	2.58333	32.5	/	CUDG01	62	2451	2015-03-31T00:00:00Z	ftp://ftp.ncbi.nlm.nih.gov/genomes/all/GCA/001/226/765/GCA_001226765.1_7067_4_48	ftp://ftp.ncbi.nlm.nih.gov/genomes/all/GCF/001/226/765/GCF_001226765.1_7067_4_48	blood	Homo sapiens
Staphylococcus haemolyticus	Bacteria;Terrabacteria group;Firmicutes	1951-07-01	SAMEA1035112	PRJEB2705	GCA_001226705.1	Scaffold	2.52269	32.7	/	CUCV01	101	2417	2015-03-31T00:00:00Z	ftp://ftp.ncbi.nlm.nih.gov/genomes/all/GCA/001/226/705/GCA_001226705.1_7067_4_38	ftp://ftp.ncbi.nlm.nih.gov/genomes/all/GCF/001/226/705/GCF_001226705.1_7067_4_38	blood	Homo sapiens
Staphylococcus haemolyticus	Bacteria;Terrabacteria group;Firmicutes	T_621	SAMEA1035024	PRJEB2705	GCA_001226405.1	Contig	2.62122	32.7	/	CUFL01	79	2522	2015-03-31T00:00:00Z	ftp://ftp.ncbi.nlm.nih.gov/genomes/all/GCA/001/226/405/GCA_001226405.1_7068_7_19	ftp://ftp.ncbi.nlm.nih.gov/genomes/all/GCF/001/226/405/GCF_001226405.1_7068_7_19	/	Homo sapiens
Staphylococcus haemolyticus	Bacteria;Terrabacteria group;Firmicutes	114126	SAMEA1035061	PRJEB2705	GCA_001226325.1	Contig	2.51814	32.7	/	CUGQ01	83	2397	2015-03-31T00:00:00Z	ftp://ftp.ncbi.nlm.nih.gov/genomes/all/GCA/001/226/325/GCA_001226325.1_7068_7_48	ftp://ftp.ncbi.nlm.nih.gov/genomes/all/GCF/001/226/325/GCF_001226325.1_7068_7_48	/	Homo sapiens
Staphylococcus haemolyticus	Bacteria;Terrabacteria group;Firmicutes	JCSC_1435	SAMEA1035054	PRJEB2705	GCA_001226285.1	Contig	2.55525	32.7	/	CUER01	97	2445	2015-03-31T00:00:00Z	ftp://ftp.ncbi.nlm.nih.gov/genomes/all/GCA/001/226/285/GCA_001226285.1_7067_4_80	ftp://ftp.ncbi.nlm.nih.gov/genomes/all/GCF/001/226/285/GCF_001226285.1_7067_4_80	/	Homo sapiens
Staphylococcus haemolyticus	Bacteria;Terrabacteria group;Firmicutes	25-29	SAMEA1035026	PRJEB2705	GCA_001226105.1	Scaffold	2.47153	32.7	/	CUCJ01	77	2337	2015-03-31T00:00:00Z	ftp://ftp.ncbi.nlm.nih.gov/genomes/all/GCA/001/226/105/GCA_001226105.1_7067_4_26	ftp://ftp.ncbi.nlm.nih.gov/genomes/all/GCF/001/226/105/GCF_001226105.1_7067_4_26	blood	Homo sapiens
Staphylococcus haemolyticus	Bacteria;Terrabacteria group;Firmicutes	F033	SAMEA1035146	PRJEB2705	GCA_001225985.1	Contig	2.47562	32.7	/	CUFH01	64	2345	2015-03-31T00:00:00Z	ftp://ftp.ncbi.nlm.nih.gov/genomes/all/GCA/001/225/985/GCA_001225985.1_7068_7_16	ftp://ftp.ncbi.nlm.nih.gov/genomes/all/GCF/001/225/985/GCF_001225985.1_7068_7_16	/	Homo sapiens
Staphylococcus haemolyticus	Bacteria;Terrabacteria group;Firmicutes	140376	SAMEA1035028	PRJEB2705	GCA_001225905.1	Contig	2.37284	32.6	/	CUHF01	51	2193	2015-03-31T00:00:00Z	ftp://ftp.ncbi.nlm.nih.gov/genomes/all/GCA/001/225/905/GCA_001225905.1_7068_7_60	ftp://ftp.ncbi.nlm.nih.gov/genomes/all/GCF/001/225/905/GCF_001225905.1_7068_7_60	blood	Homo sapiens
Staphylococcus haemolyticus	Bacteria;Terrabacteria group;Firmicutes	AB	SAMEA1035096	PRJEB2705	GCA_001225665.1	Scaffold	2.48138	32.6	/	CUEN01	94	2339	2015-03-31T00:00:00Z	ftp://ftp.ncbi.nlm.nih.gov/genomes/all/GCA/001/225/665/GCA_001225665.1_7067_4_78	ftp://ftp.ncbi.nlm.nih.gov/genomes/all/GCF/001/225/665/GCF_001225665.1_7067_4_78	nasal	horse
Staphylococcus haemolyticus	Bacteria;Terrabacteria group;Firmicutes	92271	SAMEA1035058	PRJEB2705	GCA_001225485.1	Contig	2.62603	32.6	/	CUFY01	99	2476	2015-03-31T00:00:00Z	ftp://ftp.ncbi.nlm.nih.gov/genomes/all/GCA/001/225/485/GCA_001225485.1_7068_7_29	ftp://ftp.ncbi.nlm.nih.gov/genomes/all/GCF/001/225/485/GCF_001225485.1_7068_7_29	Central venous cathete	Homo sapiens
Staphylococcus haemolyticus	Bacteria;Terrabacteria group;Firmicutes	51-16	SAMEA1035033	PRJEB2705	GCA_001225445.1	Scaffold	2.54104	32.7	/	CUDC01	93	2430	2015-03-31T00:00:00Z	ftp://ftp.ncbi.nlm.nih.gov/genomes/all/GCA/001/225/445/GCA_001225445.1_7067_4_44	ftp://ftp.ncbi.nlm.nih.gov/genomes/all/GCF/001/225/445/GCF_001225445.1_7067_4_44	blood	Homo sapiens
Staphylococcus haemolyticus	Bacteria;Terrabacteria group;Firmicutes	6660	SAMEA1035135	PRJEB2705	GCA_001225245.1	Contig	2.49383	32.6	/	CUGT01	102	2372	2015-03-31T00:00:00Z	ftp://ftp.ncbi.nlm.nih.gov/genomes/all/GCA/001/225/245/GCA_001225245.1_7068_7_5	ftp://ftp.ncbi.nlm.nih.gov/genomes/all/GCF/001/225/245/GCF_001225245.1_7068_7_5	blood	Homo sapiens
Staphylococcus haemolyticus	Bacteria;Terrabacteria group;Firmicutes	115601	SAMEA1035134	PRJEB2705	GCA_001225225.1	Contig	2.44803	32.7	/	CUHH01	80	2305	2015-03-31T00:00:00Z	ftp://ftp.ncbi.nlm.nih.gov/genomes/all/GCA/001/225/225/GCA_001225225.1_7068_7_62	ftp://ftp.ncbi.nlm.nih.gov/genomes/all/GCF/001/225/225/GCF_001225225.1_7068_7_62	Central venous cathete	Homo sapiens
Staphylococcus haemolyticus	Bacteria;Terrabacteria group;Firmicutes	131776	SAMEA1035141	PRJEB2705	GCA_001224745.1	Scaffold	2.53907	32.7	/	CUGC01	60	2395	2015-03-31T00:00:00Z	ftp://ftp.ncbi.nlm.nih.gov/genomes/all/GCA/001/224/745/GCA_001224745.1_7068_7_35	ftp://ftp.ncbi.nlm.nih.gov/genomes/all/GCF/001/224/745/GCF_001224745.1_7068_7_35	Punction	Homo sapiens
Staphylococcus haemolyticus	Bacteria;Terrabacteria group;Firmicutes	625	SAMEA1035157	PRJEB2705	GCA_001224545.1	Contig	2.52538	32.6	/	CUHC01	99	2419	2015-03-31T00:00:00Z	ftp://ftp.ncbi.nlm.nih.gov/genomes/all/GCA/001/224/545/GCA_001224545.1_7068_7_6	ftp://ftp.ncbi.nlm.nih.gov/genomes/all/GCF/001/224/545/GCF_001224545.1_7068_7_6	blood	Homo sapiens
Staphylococcus haemolyticus	Bacteria;Terrabacteria group;Firmicutes	103709	SAMEA1035151	PRJEB2705	GCA_001224425.1	Contig	2.50617	32.6	/	CUGU01	98	2387	2015-03-31T00:00:00Z	ftp://ftp.ncbi.nlm.nih.gov/genomes/all/GCA/001/224/425/GCA_001224425.1_7068_7_52	ftp://ftp.ncbi.nlm.nih.gov/genomes/all/GCF/001/224/425/GCF_001224425.1_7068_7_52	/	Homo sapiens
Staphylococcus haemolyticus	Bacteria;Terrabacteria group;Firmicutes	51-26	SAMEA1035072	PRJEB2705	GCA_001224245.1	Scaffold	2.60936	32.6	/	CUDJ01	90	2486	2015-03-31T00:00:00Z	ftp://ftp.ncbi.nlm.nih.gov/genomes/all/GCA/001/224/245/GCA_001224245.1_7067_4_51	ftp://ftp.ncbi.nlm.nih.gov/genomes/all/GCF/001/224/245/GCF_001224245.1_7067_4_51	blood	Homo sapiens
Staphylococcus haemolyticus	Bacteria;Terrabacteria group;Firmicutes	6_13	SAMEA1035032	PRJEB2705	GCA_001224145.1	Scaffold	2.41524	32.7	/	CUEL01	76	2275	2015-03-31T00:00:00Z	ftp://ftp.ncbi.nlm.nih.gov/genomes/all/GCA/001/224/145/GCA_001224145.1_7067_4_76	ftp://ftp.ncbi.nlm.nih.gov/genomes/all/GCF/001/224/145/GCF_001224145.1_7067_4_76	blood	Homo sapiens
Staphylococcus haemolyticus	Bacteria;Terrabacteria group;Firmicutes	278-10	SAMEA1035081	PRJEB2705	GCA_001223985.1	Contig	2.48862	32.8	/	CUES01	25	2358	2015-03-31T00:00:00Z	ftp://ftp.ncbi.nlm.nih.gov/genomes/all/GCA/001/223/985/GCA_001223985.1_7067_4_82	ftp://ftp.ncbi.nlm.nih.gov/genomes/all/GCF/001/223/985/GCF_001223985.1_7067_4_82	teat	animal
Staphylococcus haemolyticus	Bacteria;Terrabacteria group;Firmicutes	CN1175	SAMEA1035051	PRJEB2705	GCA_001223905.1	Contig	2.52854	32.6	/	CUEY01	98	2400	2015-03-31T00:00:00Z	ftp://ftp.ncbi.nlm.nih.gov/genomes/all/GCA/001/223/905/GCA_001223905.1_7067_4_88	ftp://ftp.ncbi.nlm.nih.gov/genomes/all/GCF/001/223/905/GCF_001223905.1_7067_4_88	/	Homo sapiens
Staphylococcus haemolyticus	Bacteria;Terrabacteria group;Firmicutes	51-50	SAMEA1035120	PRJEB2705	GCA_001223805.1	Scaffold	3.18352	32.7	/	CUED01	128	0	2015-03-31T00:00:00Z	ftp://ftp.ncbi.nlm.nih.gov/genomes/all/GCA/001/223/805/GCA_001223805.1_7067_4_70	ftp://ftp.ncbi.nlm.nih.gov/genomes/all/GCF/001/223/805/GCF_001223805.1_7067_4_70	blood	Homo sapiens
Staphylococcus haemolyticus	Bacteria;Terrabacteria group;Firmicutes	6035	SAMEA1035062	PRJEB2705	GCA_001223605.1	Scaffold	2.52374	32.6	/	CUFD01	97	2409	2015-03-31T00:00:00Z	ftp://ftp.ncbi.nlm.nih.gov/genomes/all/GCA/001/223/605/GCA_001223605.1_7068_7_10	ftp://ftp.ncbi.nlm.nih.gov/genomes/all/GCF/001/223/605/GCF_001223605.1_7068_7_10	blood	Homo sapiens
Staphylococcus haemolyticus	Bacteria;Terrabacteria group;Firmicutes	89_SHAE	SAMN03198096	PRJNA267549	GCA_001075215.1	Scaffold	5.56707	32.2	/	JUPE01	386	0	2015-07-10T00:00:00Z	ftp://ftp.ncbi.nlm.nih.gov/genomes/all/GCA/001/075/215/GCA_001075215.1_ASM107521v1		/	Homo sapiens
Staphylococcus haemolyticus	Bacteria;Terrabacteria group;Firmicutes	855_SHAE	SAMN03198063	PRJNA267549	GCA_001074655.1	Contig	7.19101	50.7	/	JUQL01	2865	0	2015-07-10T00:00:00Z	ftp://ftp.ncbi.nlm.nih.gov/genomes/all/GCA/001/074/655/GCA_001074655.1_ASM107465v1		/	Homo sapiens
Staphylococcus haemolyticus	Bacteria;Terrabacteria group;Firmicutes	285_SHAE	SAMN03197479	PRJNA267549	GCA_001072095.1	Scaffold	2.52506	32.7	/	JVMX01	111	2386	2015-07-10T00:00:00Z	ftp://ftp.ncbi.nlm.nih.gov/genomes/all/GCA/001/072/095/GCA_001072095.1_ASM107209v1	ftp://ftp.ncbi.nlm.nih.gov/genomes/all/GCF/001/072/095/GCF_001072095.1_ASM107209v1	/	Homo sapiens
Staphylococcus haemolyticus	Bacteria;Terrabacteria group;Firmicutes	235_SHAE	SAMN03197424	PRJNA267549	GCA_001071875.1	Contig	2.48427	32.7	/	JVPA01	120	2353	2015-07-10T00:00:00Z	ftp://ftp.ncbi.nlm.nih.gov/genomes/all/GCA/001/071/875/GCA_001071875.1_ASM107187v1	ftp://ftp.ncbi.nlm.nih.gov/genomes/all/GCF/001/071/875/GCF_001071875.1_ASM107187v1	/	Homo sapiens
Staphylococcus haemolyticus	Bacteria;Terrabacteria group;Firmicutes	164_SHAE	SAMN03197356	PRJNA267549	GCA_001071555.1	Scaffold	2.42358	32.6	/	JVRQ01	92	2302	2015-07-10T00:00:00Z	ftp://ftp.ncbi.nlm.nih.gov/genomes/all/GCA/001/071/555/GCA_001071555.1_ASM107155v1	ftp://ftp.ncbi.nlm.nih.gov/genomes/all/GCF/001/071/555/GCF_001071555.1_ASM107155v1	/	Homo sapiens
Staphylococcus haemolyticus	Bacteria;Terrabacteria group;Firmicutes	1292_SHAE	SAMN03197264	PRJNA267549	GCA_001070475.1	Scaffold	2.59602	32.8	/	JVVE01	124	2493	2015-07-10T00:00:00Z	ftp://ftp.ncbi.nlm.nih.gov/genomes/all/GCA/001/070/475/GCA_001070475.1_ASM107047v1	ftp://ftp.ncbi.nlm.nih.gov/genomes/all/GCF/001/070/475/GCF_001070475.1_ASM107047v1	/	Homo sapiens
Staphylococcus haemolyticus	Bacteria;Terrabacteria group;Firmicutes	1328_SHAE	SAMN03197308	PRJNA267549	GCA_001069705.1	Scaffold	2.58705	32.7	/	JVTM01	147	2495	2015-07-10T00:00:00Z	ftp://ftp.ncbi.nlm.nih.gov/genomes/all/GCA/001/069/705/GCA_001069705.1_ASM106970v1	ftp://ftp.ncbi.nlm.nih.gov/genomes/all/GCF/001/069/705/GCF_001069705.1_ASM106970v1	/	Homo sapiens
Staphylococcus haemolyticus	Bacteria;Terrabacteria group;Firmicutes	109_SHAE	SAMN03197052	PRJNA267549	GCA_001068645.1	Scaffold	7.08819	44.4	/	JWDI01	516	0	2015-07-10T00:00:00Z	ftp://ftp.ncbi.nlm.nih.gov/genomes/all/GCA/001/068/645/GCA_001068645.1_ASM106864v1		/	Homo sapiens
Staphylococcus haemolyticus	Bacteria;Terrabacteria group;Firmicutes	96671	SAMEA1035037	PRJEB2705	GCA_001047775.1	Contig	2.47396	32.7	/	CVRV01	69	2350	2015-06-04T00:00:00Z	ftp://ftp.ncbi.nlm.nih.gov/genomes/all/GCA/001/047/775/GCA_001047775.1_7068_7_27	ftp://ftp.ncbi.nlm.nih.gov/genomes/all/GCF/001/047/775/GCF_001047775.1_7068_7_27	/	Homo sapiens
Staphylococcus haemolyticus	Bacteria;Terrabacteria group;Firmicutes	1HT3	SAMN03352181	PRJNA275683	GCA_000981145.1	Contig	2.40307	32.8	/	LAKG01	99	2255	2015-04-27T00:00:00Z	ftp://ftp.ncbi.nlm.nih.gov/genomes/all/GCA/000/981/145/GCA_000981145.1_ASM98114v1	ftp://ftp.ncbi.nlm.nih.gov/genomes/all/GCF/000/981/145/GCF_000981145.1_ASM98114v1	Colon	Homo sapiens
Staphylococcus haemolyticus	Bacteria;Terrabacteria group;Firmicutes	Sh29/312/L2	SAMN03436301	PRJNA279309	GCA_000972725.1	Complete	2.56137	32.7	chromosome:CP011116.1		1	2417	2015-04-16T00:00:00Z	ftp://ftp.ncbi.nlm.nih.gov/genomes/all/GCA/000/972/725/GCA_000972725.1_ASM97272v1	ftp://ftp.ncbi.nlm.nih.gov/genomes/all/GCF/000/972/725/GCF_000972725.1_ASM97272v1	blood	Homo sapiens
Staphylococcus haemolyticus	Bacteria;Terrabacteria group;Firmicutes	C10A	SAMN02943872	PRJNA246625	GCA_000764065.1	Contig	2.43031	32.6	/	JPRW01	87	2295	2014-10-06T00:00:00Z	ftp://ftp.ncbi.nlm.nih.gov/genomes/all/GCA/000/764/065/GCA_000764065.1_ASM76406v1	ftp://ftp.ncbi.nlm.nih.gov/genomes/all/GCF/000/764/065/GCF_000764065.1_ASM76406v1	sputum
Staphylococcus haemolyticus	Bacteria;Terrabacteria group;Firmicutes	C10F	SAMN02996616	PRJNA246630	GCA_000763725.1	Contig	2.4583	32.6	/	JQHA01	40	2319	2014-10-06T00:00:00Z	ftp://ftp.ncbi.nlm.nih.gov/genomes/all/GCA/000/763/725/GCA_000763725.1_ASM76372v1	ftp://ftp.ncbi.nlm.nih.gov/genomes/all/GCF/000/763/725/GCF_000763725.1_ASM76372v1	sputum	Homo sapiens
Staphylococcus haemolyticus	Bacteria;Terrabacteria group;Firmicutes	C10D	SAMN02996615	PRJNA246629	GCA_000763705.1	Contig	2.44025	32.6	/	JQHB01	42	2299	2014-10-06T00:00:00Z	ftp://ftp.ncbi.nlm.nih.gov/genomes/all/GCA/000/763/705/GCA_000763705.1_ASM76370v1	ftp://ftp.ncbi.nlm.nih.gov/genomes/all/GCF/000/763/705/GCF_000763705.1_ASM76370v1	sputum	Homo sapiens
Staphylococcus haemolyticus DNF00585	Bacteria;Terrabacteria group;Firmicutes	DNF00585	SAMN02850970	PRJNA219669	GCA_000759125.1	Contig	2.35741	32.5	/	JRNK01	49	2205	2014-09-26T00:00:00Z	ftp://ftp.ncbi.nlm.nih.gov/genomes/all/GCA/000/759/125/GCA_000759125.1_04_NF40_HMP2135v01	ftp://ftp.ncbi.nlm.nih.gov/genomes/all/GCF/000/759/125/GCF_000759125.1_04_NF40_HMP2135v01	vagina	Homo sapiens
Staphylococcus haemolyticus	Bacteria;Terrabacteria group;Firmicutes	RIT283	SAMN02676621	PRJNA239283	GCA_000627275.1	Contig	2.52792	32.7	/	JFOJ01	81	2368	2014-04-11T00:00:00Z	ftp://ftp.ncbi.nlm.nih.gov/genomes/all/GCA/000/627/275/GCA_000627275.1_Willow_Endophyte_RIT283	ftp://ftp.ncbi.nlm.nih.gov/genomes/all/GCF/000/627/275/GCF_000627275.1_Willow_Endophyte_RIT283	Willow (Salix sp.	/
Staphylococcus haemolyticus R1P1	Bacteria;Terrabacteria group;Firmicutes	R1P1	SAMN02471548	PRJNA81443	GCA_000261465.1	Contig	2.3954	32.7	/	AJVA01	77	2252	2012-05-07T00:00:00Z	ftp://ftp.ncbi.nlm.nih.gov/genomes/all/GCA/000/261/465/GCA_000261465.1_ASM26146v1	ftp://ftp.ncbi.nlm.nih.gov/genomes/all/GCF/000/261/465/GCF_000261465.1_ASM26146v1	/	copper alloy coin
Staphylococcus haemolyticus JCSC1435	Bacteria;Terrabacteria group;Firmicutes	JCSC1435	SAMD00061066	PRJNA12508	GCA_000009865.1	Complete	2.69786	32.7885	chromosome:NC_007168.1/AP006716.1; plasmid pSHaeA:NC_007169.1/AP006717.1; plasmid pSHaeB:NC_007170.1/AP006718.1; plasmid pSHaeC:NC_007171.1/AP006719.1		4	2492	2005-06-30T23:05:00Z	ftp://ftp.ncbi.nlm.nih.gov/genomes/all/GCA/000/009/865/GCA_000009865.1_ASM986v1	ftp://ftp.ncbi.nlm.nih.gov/genomes/all/GCF/000/009/865/GCF_000009865.1_ASM986v1	/	/
