# Supplementary material for: The Emergence of a Multidrug-Resistant and Pathogenic ST42 Lineage of Staphylococcus haemolyticus from a Hospital in China
Source: Microbiol Spectr. 2022 May 17;10(3):e02342-21. doi: 10.1128/spectrum.02342-21 (PMC9241665; doi:10.1128/spectrum.02342-21)
Supplement: SUPPLEMENTAL FILE 3 — Table S5. Download spectrum.02342-21-s003.xls, XLS file, 0.05 MB [file spectrum.02342-21-s003.xls]

## Sheet: Sheet1
TABLE S5. Links of submissions of genomic data of unknown ST types to PubMLST
ID	https
SYSUGLS069	https://pubmlst.org/bigsdb?page=info&db=pubmlst_shaemolyticus_isolates&id=134
SYSUSHA_9	https://pubmlst.org/bigsdb?page=info&db=pubmlst_shaemolyticus_isolates&id=135
SYSUSHA_8	https://pubmlst.org/bigsdb?page=info&db=pubmlst_shaemolyticus_isolates&id=136
SYSUSHA_72	https://pubmlst.org/bigsdb?page=info&db=pubmlst_shaemolyticus_isolates&id=137
SYSUSHA_70	https://pubmlst.org/bigsdb?page=info&db=pubmlst_shaemolyticus_isolates&id=138
SYSUSHA_69	https://pubmlst.org/bigsdb?page=info&db=pubmlst_shaemolyticus_isolates&id=139
SYSUSHA_65	https://pubmlst.org/bigsdb?page=info&db=pubmlst_shaemolyticus_isolates&id=140
SYSUGLS074	https://pubmlst.org/bigsdb?page=info&db=pubmlst_shaemolyticus_isolates&id=141
SYSUSHA_10	https://pubmlst.org/bigsdb?page=info&db=pubmlst_shaemolyticus_isolates&id=142
SYSUSHA_107	https://pubmlst.org/bigsdb?page=info&db=pubmlst_shaemolyticus_isolates&id=143
SYSUSSHA_108	https://pubmlst.org/bigsdb?page=info&db=pubmlst_shaemolyticus_isolates&id=144
SYSUSHA_118	https://pubmlst.org/bigsdb?page=info&db=pubmlst_shaemolyticus_isolates&id=145
SYSUSHA_18	https://pubmlst.org/bigsdb?page=info&db=pubmlst_shaemolyticus_isolates&id=146
SYSUSHA_2	https://pubmlst.org/bigsdb?page=info&db=pubmlst_shaemolyticus_isolates&id=147
SYSUSHA_21	https://pubmlst.org/bigsdb?page=info&db=pubmlst_shaemolyticus_isolates&id=148
SYSUSHA_22	https://pubmlst.org/bigsdb?page=info&db=pubmlst_shaemolyticus_isolates&id=149
SYSUSHA_26	https://pubmlst.org/bigsdb?page=info&db=pubmlst_shaemolyticus_isolates&id=150
SYSUSHA_35	https://pubmlst.org/bigsdb?page=info&db=pubmlst_shaemolyticus_isolates&id=151
SYSUSHA_38	https://pubmlst.org/bigsdb?page=info&db=pubmlst_shaemolyticus_isolates&id=152
SYSUSHA_4	https://pubmlst.org/bigsdb?page=info&db=pubmlst_shaemolyticus_isolates&id=153
SYSUSHA_40	https://pubmlst.org/bigsdb?page=info&db=pubmlst_shaemolyticus_isolates&id=154
SYSUSHA_43	https://pubmlst.org/bigsdb?page=info&db=pubmlst_shaemolyticus_isolates&id=155
SYSUSHA_47	https://pubmlst.org/bigsdb?page=info&db=pubmlst_shaemolyticus_isolates&id=156
SYSUSHA_52	https://pubmlst.org/bigsdb?page=info&db=pubmlst_shaemolyticus_isolates&id=157
SYSUSHA_54	https://pubmlst.org/bigsdb?page=info&db=pubmlst_shaemolyticus_isolates&id=158
SYSUSHA_56	https://pubmlst.org/bigsdb?page=info&db=pubmlst_shaemolyticus_isolates&id=159
SYSUSHA_77	https://pubmlst.org/bigsdb?page=info&db=pubmlst_shaemolyticus_isolates&id=160
SYSUSHA_82	https://pubmlst.org/bigsdb?page=info&db=pubmlst_shaemolyticus_isolates&id=161
SYSUGLS051	https://pubmlst.org/bigsdb?page=info&db=pubmlst_shaemolyticus_isolates&id=162
SYSUSHA_120	https://pubmlst.org/bigsdb?page=info&db=pubmlst_shaemolyticus_isolates&id=163
SYSUSHA_28	https://pubmlst.org/bigsdb?page=info&db=pubmlst_shaemolyticus_isolates&id=164
SYSUSHA_53	https://pubmlst.org/bigsdb?page=info&db=pubmlst_shaemolyticus_isolates&id=165
